# Supplementary material for: ﻿Three novel woody litter inhabiting fungi in Didymosphaeriaceae, Phaeoseptaceae and Synnemasporellaceae from Zhujiangyuan Nature Reserve, Yunnan Province, P.R. China
Source: MycoKeys. 2024 Jun 21;106:173–200. doi: 10.3897/mycokeys.106.123105 (PMC11214014; doi:10.3897/mycokeys.106.123105)
Supplement: XML Treatment for Spegazzinia [file mycokeys.106.123105-treatment1.xml]

<!DOCTYPE tp:taxon-treatment
  PUBLIC "-//TaxonX//DTD Taxonomic Treatment Publishing DTD v0 20100105//EN" "tax-treatment-NSO.dtd">
<tp:taxon-treatment xmlns:tp="http://www.plazi.org/taxpub"><tp:treatment-meta><kwd-group><label>Taxon classification</label><kwd>
                <named-content content-type="kingdom">Fungi</named-content>
              </kwd><kwd>
                <named-content content-type="order">Pleosporales</named-content>
              </kwd><kwd>
                <named-content content-type="family">Didymosphaeriaceae</named-content>
              </kwd></kwd-group><mixed-citation publication-type="journal"><person-group><name><surname>Zhang</surname><given-names>Gui-Qing</given-names></name><name><surname>Wijayawardene</surname><given-names>Nalin N.</given-names></name><name><surname>Han</surname><given-names>Li-Hong</given-names></name><name><surname>Kumla</surname><given-names>Jaturong</given-names></name><name><surname>Suwannarach</surname><given-names>Nakarin</given-names></name><name><surname>Li</surname><given-names>Qiang</given-names></name><name><surname>Elgorban</surname><given-names>Abdallah M.</given-names></name><name><surname>Moussa</surname><given-names>Ihab M.</given-names></name><name><surname>Coleine</surname><given-names>Claudia</given-names></name><name><surname>Dai</surname><given-names>Dong-Qin</given-names></name></person-group><article-title>﻿Three novel woody litter inhabiting fungi in <tp:taxon-name><tp:taxon-name-part taxon-name-part-type="family">Didymosphaeriaceae</tp:taxon-name-part></tp:taxon-name>, <tp:taxon-name><tp:taxon-name-part taxon-name-part-type="family">Phaeoseptaceae</tp:taxon-name-part></tp:taxon-name> and <tp:taxon-name><tp:taxon-name-part taxon-name-part-type="family">Synnemasporellaceae</tp:taxon-name-part></tp:taxon-name> from Zhujiangyuan Nature Reserve, Yunnan Province, P.R. China</article-title><source>MycoKeys</source><day>21</day><month>06</month><year>2024</year><volume>106</volume><fpage>173</fpage><lpage>200</lpage><pub-id pub-id-type="doi">10.3897/mycokeys.106.123105</pub-id></mixed-citation></tp:treatment-meta><tp:nomenclature><label>﻿</label><tp:taxon-name>
              <object-id xmlns:xlink="http://www.w3.org/1999/xlink" content-type="arpha" xlink:type="simple">531AFDB6-2E37-54EE-8588-2A8F48DEF67B</object-id>
              <tp:taxon-name-part taxon-name-part-type="genus" reg="Spegazzinia">Spegazzinia</tp:taxon-name-part>
              <object-id xmlns:xlink="http://www.w3.org/1999/xlink" xlink:type="simple">Index Fungorum: IF9963</object-id>
            </tp:taxon-name><tp:taxon-authority>Sacc.</tp:taxon-authority></tp:nomenclature><tp:treatment-sec sec-type="notes" id="SECID0ERGFK"><title>Notes.</title><p>The genus <italic><tp:taxon-name><tp:taxon-name-part taxon-name-part-type="genus" reg="Spegazzinia">Spegazzinia</tp:taxon-name-part></tp:taxon-name></italic> was introduced by <xref ref-type="bibr" rid="B34">Saccardo (1880)</xref> with <italic><tp:taxon-name><tp:taxon-name-part taxon-name-part-type="genus" reg="Spegazzinia">S.</tp:taxon-name-part><tp:taxon-name-part taxon-name-part-type="species" reg="ornata">ornata</tp:taxon-name-part></tp:taxon-name></italic> (current name: <italic><tp:taxon-name><tp:taxon-name-part taxon-name-part-type="genus" reg="Spegazzinia">S.</tp:taxon-name-part><tp:taxon-name-part taxon-name-part-type="species" reg="tessarthra">tessarthra</tp:taxon-name-part></tp:taxon-name></italic> (Berk. &amp; M.A. Curtis) Sacc. 1886 <italic>fide</italic><xref ref-type="bibr" rid="B35">Saccardo 1886</xref>) as the type species. Initially, based on morphological characters with basauxic conidiogenesis, <italic><tp:taxon-name><tp:taxon-name-part taxon-name-part-type="genus" reg="Spegazzinia">Spegazzinia</tp:taxon-name-part></tp:taxon-name></italic> was accommodated in <tp:taxon-name><tp:taxon-name-part taxon-name-part-type="family">Apiosporaceae</tp:taxon-name-part></tp:taxon-name>, <tp:taxon-name><tp:taxon-name-part taxon-name-part-type="class">Sordariomycetes</tp:taxon-name-part></tp:taxon-name> (<xref ref-type="bibr" rid="B14">Hyde et al. 1998</xref>). However, <xref ref-type="bibr" rid="B40">Tanaka et al. (2015)</xref> transferred <italic><tp:taxon-name><tp:taxon-name-part taxon-name-part-type="genus" reg="Spegazzinia">Spegazzinia</tp:taxon-name-part></tp:taxon-name></italic> to <tp:taxon-name><tp:taxon-name-part taxon-name-part-type="family">Didymosphaeriaceae</tp:taxon-name-part></tp:taxon-name> (<tp:taxon-name><tp:taxon-name-part taxon-name-part-type="class">Dothideomycetes</tp:taxon-name-part></tp:taxon-name>) based on molecular data. Morphologically, species of <italic><tp:taxon-name><tp:taxon-name-part taxon-name-part-type="genus" reg="Spegazzinia">Spegazzinia</tp:taxon-name-part></tp:taxon-name></italic> have a distinctive conidiophore ontogeny, as well as two types of conidia: α conidia are composed of 4–8 subglobose, dark cells with long spines, while β conidia are generally subspherical or broadly ellipsoid, flattened in one plane, cruciately septate or muriform, pale brown and smooth-walled (<xref ref-type="bibr" rid="B36">Samarakoon et al. 2020</xref>). Currently, 17 epithets are listed in <xref ref-type="bibr" rid="B38">Species Fungorum 2024</xref> (accession date: 31 May 2024). Our new collection morphologically resembles <italic><tp:taxon-name><tp:taxon-name-part taxon-name-part-type="genus" reg="Spegazzinia">Spegazzinia</tp:taxon-name-part></tp:taxon-name></italic><italic>s. str.</italic> and multi-locus phylogenetic analyses confirmed that it is a novel species.</p></tp:treatment-sec><ref-list><ref id="B34"><mixed-citation xmlns:xlink="http://www.w3.org/1999/xlink" xlink:type="simple"><person-group><name name-style="western"><surname>Saccardo</surname><given-names>PA</given-names></name></person-group> (<year>1880</year>) <article-title><tp:taxon-name><tp:taxon-name-part taxon-name-part-type="kingdom">Fungi</tp:taxon-name-part></tp:taxon-name> Dalmatici pauci ex herb. illustr. R. de Visiani addito uno alterove mycete ex Anglia et Pannonia.</article-title><source>Michelia</source><volume>2</volume>(<issue>6</issue>): <fpage>154</fpage>–<lpage>176</lpage>. <ext-link xlink:href="10.1017/S0376892900001247" ext-link-type="doi" xlink:type="simple">https://doi.org/10.1017/S0376892900001247</ext-link></mixed-citation></ref><ref id="B35"><mixed-citation xmlns:xlink="http://www.w3.org/1999/xlink" xlink:type="simple"><person-group><name name-style="western"><surname>Saccardo</surname><given-names>PA</given-names></name></person-group> (<year>1886</year>) <article-title>Sylloge Hyphomycetum.</article-title><source>Sylloge Fungorum</source><volume>4</volume>: <fpage>1</fpage>–<lpage>807</lpage>. <ext-link xlink:href="https://www.biodiversitylibrary.org/item/25421#page/9/mode/1up" ext-link-type="uri" xlink:type="simple">https://www.biodiversitylibrary.org/item/25421#page/9/mode/1up</ext-link></mixed-citation></ref><ref id="B14"><mixed-citation xmlns:xlink="http://www.w3.org/1999/xlink" xlink:type="simple"><person-group><name name-style="western"><surname>Hyde</surname><given-names>KD</given-names></name><name name-style="western"><surname>Fröhlich</surname><given-names>J</given-names></name><name name-style="western"><surname>Taylor</surname><given-names>JE</given-names></name></person-group> (<year>1998</year>) <article-title><tp:taxon-name><tp:taxon-name-part taxon-name-part-type="kingdom">Fungi</tp:taxon-name-part></tp:taxon-name> from palms XXXVI Reflections on unitunicate ascomycetes with apiospores.</article-title><source>Sydowia</source><volume>50</volume>: <fpage>21</fpage>–<lpage>80</lpage>.</mixed-citation></ref><ref id="B40"><mixed-citation xmlns:xlink="http://www.w3.org/1999/xlink" xlink:type="simple"><person-group><name name-style="western"><surname>Tanaka</surname><given-names>K</given-names></name><name name-style="western"><surname>Hirayama</surname><given-names>K</given-names></name><name name-style="western"><surname>Yonezawa</surname><given-names>H</given-names></name><name name-style="western"><surname>Sato</surname><given-names>G</given-names></name><name name-style="western"><surname>Toriyabe</surname><given-names>A</given-names></name><name name-style="western"><surname>Kudo</surname><given-names>H</given-names></name><name name-style="western"><surname>Hashimoto</surname><given-names>A</given-names></name><name name-style="western"><surname>Matsumura</surname><given-names>M</given-names></name><name name-style="western"><surname>Harada</surname><given-names>Y</given-names></name><name name-style="western"><surname>Kurihara</surname><given-names>Y</given-names></name><name name-style="western"><surname>Shirouzu</surname><given-names>T</given-names></name><name name-style="western"><surname>Hosoya</surname><given-names>T</given-names></name></person-group> (<year>2015</year>) <article-title>Revision of the <tp:taxon-name><tp:taxon-name-part taxon-name-part-type="suborder">Massarineae</tp:taxon-name-part></tp:taxon-name> (<tp:taxon-name><tp:taxon-name-part taxon-name-part-type="order">Pleosporales</tp:taxon-name-part></tp:taxon-name>, <tp:taxon-name><tp:taxon-name-part taxon-name-part-type="class">Dothideomycetes</tp:taxon-name-part></tp:taxon-name>).</article-title><source>Studies in Mycology</source><volume>82</volume>(<issue>1</issue>): <fpage>75</fpage>–<lpage>136</lpage>. <ext-link xlink:href="10.1016/j.simyco.2015.10.002" ext-link-type="doi" xlink:type="simple">https://doi.org/10.1016/j.simyco.2015.10.002</ext-link></mixed-citation></ref><ref id="B36"><mixed-citation xmlns:xlink="http://www.w3.org/1999/xlink" xlink:type="simple"><person-group><name name-style="western"><surname>Samarakoon</surname><given-names>BC</given-names></name><name name-style="western"><surname>Phookamsak</surname><given-names>R</given-names></name><name name-style="western"><surname>Wanasinghe</surname><given-names>DN</given-names></name><name name-style="western"><surname>Chomnunti</surname><given-names>P</given-names></name><name name-style="western"><surname>Hyde</surname><given-names>KD</given-names></name><name name-style="western"><surname>McKenzie</surname><given-names>EHC</given-names></name><name name-style="western"><surname>Promputtha</surname><given-names>I</given-names></name><name name-style="western"><surname>Xu</surname><given-names>JC</given-names></name><name name-style="western"><surname>Li</surname><given-names>YJ</given-names></name></person-group> (<year>2020</year>) <article-title>Taxonomy and phylogenetic appraisal of <italic><tp:taxon-name><tp:taxon-name-part taxon-name-part-type="genus">Spegazzinia</tp:taxon-name-part><tp:taxon-name-part taxon-name-part-type="species">musae</tp:taxon-name-part></tp:taxon-name></italic> sp. nov and <italic><tp:taxon-name><tp:taxon-name-part taxon-name-part-type="genus">S.</tp:taxon-name-part><tp:taxon-name-part taxon-name-part-type="species">deightonii</tp:taxon-name-part></tp:taxon-name></italic> (<tp:taxon-name><tp:taxon-name-part taxon-name-part-type="family">Didymosphaeriaceae</tp:taxon-name-part></tp:taxon-name><tp:taxon-name><tp:taxon-name-part taxon-name-part-type="order">Pleosporales</tp:taxon-name-part></tp:taxon-name>) on <tp:taxon-name><tp:taxon-name-part taxon-name-part-type="family">Musaceae</tp:taxon-name-part></tp:taxon-name> from Thailand.</article-title><source>MycoKeys</source><volume>70</volume>: <fpage>19</fpage>–<lpage>37</lpage>. <ext-link xlink:href="10.3897/mycokeys.70.52043" ext-link-type="doi" xlink:type="simple">https://doi.org/10.3897/mycokeys.70.52043</ext-link></mixed-citation></ref><ref id="B38"><mixed-citation xmlns:xlink="http://www.w3.org/1999/xlink" xlink:type="simple">Species Fungorum (<year>2024</year>) Species Fungorum-Search Page.</mixed-citation></ref></ref-list></tp:taxon-treatment>
