# Supplementary material for: ﻿Three novel woody litter inhabiting fungi in Didymosphaeriaceae, Phaeoseptaceae and Synnemasporellaceae from Zhujiangyuan Nature Reserve, Yunnan Province, P.R. China
Source: MycoKeys. 2024 Jun 21;106:173–200. doi: 10.3897/mycokeys.106.123105 (PMC11214014; doi:10.3897/mycokeys.106.123105)
Supplement: XML Treatment for Spegazzinia zhujiangyuanensis [file mycokeys.106.123105-treatment2.xml]

<!DOCTYPE tp:taxon-treatment
  PUBLIC "-//TaxonX//DTD Taxonomic Treatment Publishing DTD v0 20100105//EN" "tax-treatment-NSO.dtd">
<tp:taxon-treatment xmlns:tp="http://www.plazi.org/taxpub"><tp:treatment-meta><kwd-group><label>Taxon classification</label><kwd>
                <named-content content-type="kingdom">Fungi</named-content>
              </kwd><kwd>
                <named-content content-type="order">Pleosporales</named-content>
              </kwd><kwd>
                <named-content content-type="family">Didymosphaeriaceae</named-content>
              </kwd></kwd-group><mixed-citation publication-type="journal"><person-group><name><surname>Zhang</surname><given-names>Gui-Qing</given-names></name><name><surname>Wijayawardene</surname><given-names>Nalin N.</given-names></name><name><surname>Han</surname><given-names>Li-Hong</given-names></name><name><surname>Kumla</surname><given-names>Jaturong</given-names></name><name><surname>Suwannarach</surname><given-names>Nakarin</given-names></name><name><surname>Li</surname><given-names>Qiang</given-names></name><name><surname>Elgorban</surname><given-names>Abdallah M.</given-names></name><name><surname>Moussa</surname><given-names>Ihab M.</given-names></name><name><surname>Coleine</surname><given-names>Claudia</given-names></name><name><surname>Dai</surname><given-names>Dong-Qin</given-names></name></person-group><article-title>﻿Three novel woody litter inhabiting fungi in <tp:taxon-name><tp:taxon-name-part taxon-name-part-type="family">Didymosphaeriaceae</tp:taxon-name-part></tp:taxon-name>, <tp:taxon-name><tp:taxon-name-part taxon-name-part-type="family">Phaeoseptaceae</tp:taxon-name-part></tp:taxon-name> and <tp:taxon-name><tp:taxon-name-part taxon-name-part-type="family">Synnemasporellaceae</tp:taxon-name-part></tp:taxon-name> from Zhujiangyuan Nature Reserve, Yunnan Province, P.R. China</article-title><source>MycoKeys</source><day>21</day><month>06</month><year>2024</year><volume>106</volume><fpage>173</fpage><lpage>200</lpage><pub-id pub-id-type="doi">10.3897/mycokeys.106.123105</pub-id></mixed-citation></tp:treatment-meta><tp:nomenclature><label>﻿</label><tp:taxon-name>
              <object-id xmlns:xlink="http://www.w3.org/1999/xlink" content-type="arpha" xlink:type="simple">3285B00B-2973-53D1-A45D-453E3AD9D6BA</object-id>
              <tp:taxon-name-part taxon-name-part-type="genus" reg="Spegazzinia">Spegazzinia</tp:taxon-name-part>
              <tp:taxon-name-part taxon-name-part-type="species" reg="zhujiangyuanensis">zhujiangyuanensis</tp:taxon-name-part>
              <object-id xmlns:xlink="http://www.w3.org/1999/xlink" xlink:type="simple">Index Fungorum: IF901550</object-id>
            </tp:taxon-name><tp:taxon-authority>G.Q. Zhang, Wijayaw., &amp; D.Q. Dai</tp:taxon-authority><tp:taxon-status xmlns:xlink="http://www.w3.org/1999/xlink" xlink:type="simple">sp. nov.</tp:taxon-status><xref ref-type="fig" rid="F4">Fig. 4</xref></tp:nomenclature><tp:treatment-sec sec-type="etymology" id="SECID0ENLFK"><title>Etymology.</title><p>Named after the locality from where it was collected, Zhujiangyuan, Yunnan (China).</p></tp:treatment-sec><tp:treatment-sec sec-type="Holotype" id="SECID0ESLFK"><title>Holotype.</title><p>MHCU 23-0273.</p></tp:treatment-sec><tp:treatment-sec sec-type="description" id="SECID0EXLFK"><title>Description.</title><p><bold><italic>Saprobic</italic></bold> on twigs of an unknown woody plant. <bold>Sexual morph</bold>: undetermined. <bold>Asexual morph</bold>: Hyphomycetous. <bold><italic>Conidiomata</italic></bold> sporodochia, powdery, dark, dense, 0.2–2 mm in diam. <bold><italic>Conidiogenous cells</italic></bold> 7–12 µm high × 2.5–6 µm wide (<italic>x̄</italic>¯ = 9.5 × 3.5 µm; n = 10), basauxic, ampulate, subspherical, hyaline-to-light-brown, rough at surface. <bold><italic>Conidiophores of α conidia</italic></bold> up to 32.5–142.5 × 1.5–3.5 µm (<italic>x̄</italic>¯ = 82.5 × 2.5 µm, n = 20), erect or flexuous, unbranched, dark brown. <bold><italic>Conidiophores of β conidia</italic></bold> 14.5–19 × 2.0–2.3 µm (<italic>x̄</italic>¯ = 16.3 × 2.1 µm; n = 20), short, erect, unbranched, sub-hyaline or light brown. <bold><italic>Conidia</italic></bold> two types; <bold><italic>α conidia</italic></bold> 17.5–25 × 15.5–26 µm (<italic>x̄</italic>¯ = 20.5 × 19.7 µm; n = 20), 4-celled, stellate-shaped, brown to dark-brown, globose to subglobose, with dark brown warts on the surface of some cells, with conspicuous spines, constricted at septa, 3.6–8 × 1–2.8 µm (<italic>x̄</italic>¯ = 5.3 × 1.7 µm; n = 20); <bold><italic>β conidia</italic></bold> 12.2–16 × 12–17 µm (<italic>x̄</italic>¯ = 14.1 × 14.6 µm; n = 20), 4-celled, disc-shaped, quadrangular or subspherical, pale brown at immaturity, becoming brown to dark-brown at maturity, usually attached with conidiogenous cells when detached from the conidiophore, each cell cruciately septate, turbinate, sometimes verrucose around the edges, deeply constricted at septa, flat from side view.</p><fig id="F4" position="float" orientation="portrait"><object-id xmlns:xlink="http://www.w3.org/1999/xlink" content-type="doi" xlink:type="simple">10.3897/mycokeys.106.123105.figure4</object-id><object-id xmlns:xlink="http://www.w3.org/1999/xlink" content-type="arpha" xlink:type="simple">5A8E2E3B-4FA6-509C-ADBF-D646D8802F27</object-id><label>Figure 4.</label><caption><p><italic><tp:taxon-name><tp:taxon-name-part taxon-name-part-type="genus" reg="Spegazzinia">Spegazzinia</tp:taxon-name-part><tp:taxon-name-part taxon-name-part-type="species" reg="zhujiangyuanensis">zhujiangyuanensis</tp:taxon-name-part></tp:taxon-name></italic> (MHCU 23-0273, holotype) <bold>a, b</bold> fungal colonies on the host surface <bold>c–f</bold> conidiophore of α conidia and α conidia <bold>g, h</bold> α conidia <bold>i</bold> germinated α conidium <bold>j–m</bold> β conidia <bold>n, o</bold> culture characters on pda (<bold>n</bold> above <bold>o</bold> below). Scale bars: 150 μm (<bold>b</bold>); 25 μm (<bold>c</bold>); 20 μm (<bold>d–f</bold>); 15 μm (<bold>g–m</bold>).</p></caption><graphic xmlns:xlink="http://www.w3.org/1999/xlink" xlink:href="mycokeys-106-173-g004.jpg" position="float" orientation="portrait" xlink:type="simple" id="oo_1076515.jpg"><uri content-type="original_file" xlink:type="simple">https://binary.pensoft.net/fig/1076515</uri></graphic></fig></tp:treatment-sec><tp:treatment-sec sec-type="description" id="SECID0EXOFK"><title>Culture characteristics.</title><p>Conidia germinating on PDA within 24 h. Colonies growing on PDA, reaching reached 30–40 mm diam. After 14 days at 27 °C, superficial, circular, curled, producing concentric circles after 3 weeks, gradually turning brownish gray to white from middle to edge, entire white margin, periphery white at the immature stage, reverse yellowish-brown.</p></tp:treatment-sec><tp:treatment-sec sec-type="material" id="SECID0E3OFK"><title>Material examined.</title><p>China. Yunnan Province, Qujing City, Zhujiangyuan Nature Reserve, <named-content xmlns:xlink="http://www.w3.org/1999/xlink" content-type="dwc:verbatimCoordinates" xlink:type="simple"><named-content content-type="geo-json" specific-use="{&#34;type&#34;:&#34;Point&#34;,&#34;coordinates&#34;:[103.750000,25.500000]}" id="NCID0EFPFK" xlink:type="simple">25°30′N, 103°45′E</named-content></named-content>, 01 September 2023, Gui-Qing Zhang &amp; Dong-Qin Dai, QJNU 09 (MHCU 23-0273, <bold><italic>holotype</italic></bold>), ex-type <abbrev xmlns:xlink="http://www.w3.org/1999/xlink" xlink:title="Zhongkai University of Agriculture and Engineering" id="ABBRID0ENPFK" xlink:type="simple">ZHKUCC</abbrev> 23-1016; <italic>Ibid</italic>. (<abbrev xmlns:xlink="http://www.w3.org/1999/xlink" xlink:title="Herbarium of Guizhou Medical University" id="ABBRID0ETPFK" xlink:type="simple">GMB</abbrev> 1002, <bold>isotype</bold>), ex-isotype GMBCC1002.</p></tp:treatment-sec><tp:treatment-sec sec-type="GenBank numbers" id="SECID0EZPFK"><title>GenBank numbers.</title><p><bold>Ex-type (<abbrev xmlns:xlink="http://www.w3.org/1999/xlink" xlink:title="Zhongkai University of Agriculture and Engineering" id="ABBRID0EBQFK" xlink:type="simple">ZHKUCC</abbrev> 23-1020)</bold>: <ext-link xmlns:xlink="http://www.w3.org/1999/xlink" xlink:href="PP060498" ext-link-type="gen" xlink:type="simple">PP060498</ext-link> (<abbrev xmlns:xlink="http://www.w3.org/1999/xlink" xlink:title="internal transcribed spacers" id="ABBRID0ELQFK" xlink:type="simple">ITS</abbrev>); <ext-link xmlns:xlink="http://www.w3.org/1999/xlink" xlink:href="PP060512" ext-link-type="gen" xlink:type="simple">PP060512</ext-link> (<abbrev xmlns:xlink="http://www.w3.org/1999/xlink" xlink:title="large subunit rDNA" id="ABBRID0EUQFK" xlink:type="simple">LSU</abbrev>); <ext-link xmlns:xlink="http://www.w3.org/1999/xlink" xlink:href="PP060504" ext-link-type="gen" xlink:type="simple">PP060504</ext-link> (<abbrev xmlns:xlink="http://www.w3.org/1999/xlink" xlink:title="small subunit rDNA" id="ABBRID0E4QFK" xlink:type="simple">SSU</abbrev>); <ext-link xmlns:xlink="http://www.w3.org/1999/xlink" xlink:href="PP035539" ext-link-type="gen" xlink:type="simple">PP035539</ext-link> (<italic>tef</italic>1-α), <bold>ex-isotype (GMBCC1002)</bold>: <ext-link xmlns:xlink="http://www.w3.org/1999/xlink" xlink:href="PP067151" ext-link-type="gen" xlink:type="simple">PP067151</ext-link> (<abbrev xmlns:xlink="http://www.w3.org/1999/xlink" xlink:title="internal transcribed spacers" id="ABBRID0EPRFK" xlink:type="simple">ITS</abbrev>); <ext-link xmlns:xlink="http://www.w3.org/1999/xlink" xlink:href="PP067156" ext-link-type="gen" xlink:type="simple">PP067156</ext-link> (<abbrev xmlns:xlink="http://www.w3.org/1999/xlink" xlink:title="large subunit rDNA" id="ABBRID0EYRFK" xlink:type="simple">LSU</abbrev>); <ext-link xmlns:xlink="http://www.w3.org/1999/xlink" xlink:href="PP066043" ext-link-type="gen" xlink:type="simple">PP066043</ext-link> (<abbrev xmlns:xlink="http://www.w3.org/1999/xlink" xlink:title="small subunit rDNA" id="ABBRID0EBSFK" xlink:type="simple">SSU</abbrev>); <ext-link xmlns:xlink="http://www.w3.org/1999/xlink" xlink:href="PP068812" ext-link-type="gen" xlink:type="simple">PP068812</ext-link> (<italic>tef</italic>1-α).</p></tp:treatment-sec><tp:treatment-sec sec-type="notes" id="SECID0EMSFK"><title>Notes.</title><p>Phylogenetic analyses based on <abbrev xmlns:xlink="http://www.w3.org/1999/xlink" xlink:title="internal transcribed spacers" id="ABBRID0ESSFK" xlink:type="simple">ITS</abbrev>, <abbrev xmlns:xlink="http://www.w3.org/1999/xlink" xlink:title="large subunit rDNA" id="ABBRID0EWSFK" xlink:type="simple">LSU</abbrev>, <abbrev xmlns:xlink="http://www.w3.org/1999/xlink" xlink:title="small subunit rDNA" id="ABBRID0E1SFK" xlink:type="simple">SSU</abbrev>, and <italic>tef</italic>1-α gene regions showed that our new strains (<abbrev xmlns:xlink="http://www.w3.org/1999/xlink" xlink:title="Zhongkai University of Agriculture and Engineering" id="ABBRID0EATFK" xlink:type="simple">ZHKUCC</abbrev> 23-1020 (ex-type) and GMBCC1002) belonged to the genus <italic><tp:taxon-name><tp:taxon-name-part taxon-name-part-type="genus" reg="Spegazzinia">Spegazzinia</tp:taxon-name-part></tp:taxon-name></italic> (Fig. <xref ref-type="fig" rid="F1">1</xref>). Both strains grouped as the sister clade to <italic><tp:taxon-name><tp:taxon-name-part taxon-name-part-type="genus" reg="Spegazzinia">S.</tp:taxon-name-part><tp:taxon-name-part taxon-name-part-type="species" reg="jinghaensis">jinghaensis</tp:taxon-name-part></tp:taxon-name></italic> (KUMCC 21-0495 (ex-type) and KMUCC 21-0496), but phylogenetically found distinct with high statistical values (95% <abbrev xmlns:xlink="http://www.w3.org/1999/xlink" xlink:title="Maximum-likelihood" id="ABBRID0E1TFK" xlink:type="simple">ML</abbrev> bootstrap and 1.00 <abbrev xmlns:xlink="http://www.w3.org/1999/xlink" xlink:title="posterior probabilities" id="ABBRID0E5TFK" xlink:type="simple">PP</abbrev>) (Fig. <xref ref-type="fig" rid="F1">1</xref>). Morphological differences between the new taxon and <italic><tp:taxon-name><tp:taxon-name-part taxon-name-part-type="genus" reg="Spegazzinia">S.</tp:taxon-name-part><tp:taxon-name-part taxon-name-part-type="species" reg="jinghaensis">jinghaensis</tp:taxon-name-part></tp:taxon-name></italic> are listed in Table <xref ref-type="table" rid="T4">4</xref>. Therefore, based on both morpho-molecular results, we herein introduce a new species in the genus, <italic><tp:taxon-name><tp:taxon-name-part taxon-name-part-type="genus" reg="Spegazzinia">Spegazzinia</tp:taxon-name-part><tp:taxon-name-part taxon-name-part-type="species" reg="zhujiangyuanensis">zhujiangyuanensis</tp:taxon-name-part></tp:taxon-name></italic>.</p><table-wrap id="T4" position="float" orientation="portrait"><label>Table 4.</label><caption><p>Diagnostic characters of <italic><tp:taxon-name><tp:taxon-name-part taxon-name-part-type="genus" reg="Spegazzinia">Spegazzinia</tp:taxon-name-part><tp:taxon-name-part taxon-name-part-type="species" reg="jinghaensis">jinghaensis</tp:taxon-name-part></tp:taxon-name></italic> and <italic><tp:taxon-name><tp:taxon-name-part taxon-name-part-type="genus" reg="Spegazzinia">S.</tp:taxon-name-part><tp:taxon-name-part taxon-name-part-type="species" reg="zhujiangyuanensis">zhujiangyuanensis</tp:taxon-name-part></tp:taxon-name></italic>.</p></caption><table id="TID0E4HAM" rules="all"><tbody><tr><th rowspan="2" colspan="1">Morphological character</th><th rowspan="1" colspan="2">Species name and reference</th></tr><tr><th rowspan="1" colspan="1"><italic><tp:taxon-name><tp:taxon-name-part taxon-name-part-type="genus" reg="Spegazzinia">Spegazzinia</tp:taxon-name-part><tp:taxon-name-part taxon-name-part-type="species" reg="jinghaensis">jinghaensis</tp:taxon-name-part></tp:taxon-name></italic> (Ren et al. 2022)</th><th rowspan="1" colspan="1"><italic><tp:taxon-name><tp:taxon-name-part taxon-name-part-type="genus" reg="Spegazzinia">S.</tp:taxon-name-part><tp:taxon-name-part taxon-name-part-type="species" reg="zhujiangyuanensis">zhujiangyuanensis</tp:taxon-name-part></tp:taxon-name></italic> (This study)</th></tr><tr><td rowspan="1" colspan="1">Conidiomata</td><td rowspan="1" colspan="1">Sporodochial, velvety, 2–3 mm in diam.</td><td rowspan="1" colspan="1">Sporodochial, 0.2–2 mm in diam</td></tr><tr><td rowspan="1" colspan="1">Conidiogenous cells</td><td rowspan="1" colspan="1">5–6 µm long × 4–5 µm wide</td><td rowspan="1" colspan="1">7–12 µm long × 2.5–6 µm wide, rough surface</td></tr><tr><td rowspan="1" colspan="1">Conidiophores of α conidia</td><td rowspan="1" colspan="1">80–120 × 1.4–2 µm, unbranched, dark brown</td><td rowspan="1" colspan="1">32.5–142.5 × 1.5–3.5 µm, unbranched, rough surface</td></tr><tr><td rowspan="1" colspan="1">Conidiophores of β conidia</td><td rowspan="1" colspan="1">3.5–8 × 2.5–3.5 µm short, erect, unbranched, sub-hyaline or light brown</td><td rowspan="1" colspan="1">14.5–19 × 2–2.3 µm, short, erect, unbranched, sub-hyaline or light brown</td></tr><tr><td rowspan="1" colspan="1">Culture characters</td><td rowspan="1" colspan="1">Rough surface, reverse black</td><td rowspan="1" colspan="1">With entire white margin, curled, reverse yellowish-brown</td></tr></tbody></table></table-wrap></tp:treatment-sec><tp:treatment-sec><!--Section generated to contain objects referenced in tp:taxon-treatment.--><fig id="F1" position="float" orientation="portrait"><object-id xmlns:xlink="http://www.w3.org/1999/xlink" content-type="doi" xlink:type="simple">10.3897/mycokeys.106.123105.figure1</object-id><object-id xmlns:xlink="http://www.w3.org/1999/xlink" content-type="arpha" xlink:type="simple">D942EB71-447A-556A-AA8C-7AB5110F53BB</object-id><label>Figure 1.</label><caption><p>The phylogenetic tree from the best scoring of the RAxML analysis based on combined (<abbrev xmlns:xlink="http://www.w3.org/1999/xlink" xlink:title="internal transcribed spacers" id="ABBRID0EOZEK" xlink:type="simple">ITS</abbrev>, <abbrev xmlns:xlink="http://www.w3.org/1999/xlink" xlink:title="large subunit rDNA" id="ABBRID0ESZEK" xlink:type="simple">LSU</abbrev>, <abbrev xmlns:xlink="http://www.w3.org/1999/xlink" xlink:title="small subunit rDNA" id="ABBRID0EWZEK" xlink:type="simple">SSU</abbrev> and <italic>tef</italic>1-α) is rooted to <italic><tp:taxon-name><tp:taxon-name-part taxon-name-part-type="genus" reg="Bambusistroma">Bambusistroma</tp:taxon-name-part><tp:taxon-name-part taxon-name-part-type="species" reg="didymosporum">didymosporum</tp:taxon-name-part></tp:taxon-name></italic> (MFLU 15-0057 and MFLU 15-0058). Bootstrap values for maximum likelihood (MLBP) and Bayesian posterior probabilities (BYPP) equal to or greater than 50% and 0.95 are given at the respective branches. Hyphen (-) means a value lower than 50% (BS) or 0.95 (<abbrev xmlns:xlink="http://www.w3.org/1999/xlink" xlink:title="posterior probabilities" id="ABBRID0EH1EK" xlink:type="simple">PP</abbrev>). The newly generated sequences are indicated in red bold. The ex-type strains are noted with “T”.</p></caption><graphic xmlns:xlink="http://www.w3.org/1999/xlink" xlink:href="mycokeys-106-173-g001.jpg" position="float" orientation="portrait" xlink:type="simple" id="oo_1076512.jpg"><uri content-type="original_file" xlink:type="simple">https://binary.pensoft.net/fig/1076512</uri></graphic></fig></tp:treatment-sec></tp:taxon-treatment>
