# Supplementary material for: ﻿Three novel woody litter inhabiting fungi in Didymosphaeriaceae, Phaeoseptaceae and Synnemasporellaceae from Zhujiangyuan Nature Reserve, Yunnan Province, P.R. China
Source: MycoKeys. 2024 Jun 21;106:173–200. doi: 10.3897/mycokeys.106.123105 (PMC11214014; doi:10.3897/mycokeys.106.123105)
Supplement: XML Treatment for Phaeoseptum [file mycokeys.106.123105-treatment3.xml]

<!DOCTYPE tp:taxon-treatment
  PUBLIC "-//TaxonX//DTD Taxonomic Treatment Publishing DTD v0 20100105//EN" "tax-treatment-NSO.dtd">
<tp:taxon-treatment xmlns:tp="http://www.plazi.org/taxpub"><tp:treatment-meta><kwd-group><label>Taxon classification</label><kwd>
                <named-content content-type="kingdom">Fungi</named-content>
              </kwd><kwd>
                <named-content content-type="order">Pleosporales</named-content>
              </kwd><kwd>
                <named-content content-type="family">Phaeoseptaceae</named-content>
              </kwd></kwd-group><mixed-citation publication-type="journal"><person-group><name><surname>Zhang</surname><given-names>Gui-Qing</given-names></name><name><surname>Wijayawardene</surname><given-names>Nalin N.</given-names></name><name><surname>Han</surname><given-names>Li-Hong</given-names></name><name><surname>Kumla</surname><given-names>Jaturong</given-names></name><name><surname>Suwannarach</surname><given-names>Nakarin</given-names></name><name><surname>Li</surname><given-names>Qiang</given-names></name><name><surname>Elgorban</surname><given-names>Abdallah M.</given-names></name><name><surname>Moussa</surname><given-names>Ihab M.</given-names></name><name><surname>Coleine</surname><given-names>Claudia</given-names></name><name><surname>Dai</surname><given-names>Dong-Qin</given-names></name></person-group><article-title>﻿Three novel woody litter inhabiting fungi in <tp:taxon-name><tp:taxon-name-part taxon-name-part-type="family">Didymosphaeriaceae</tp:taxon-name-part></tp:taxon-name>, <tp:taxon-name><tp:taxon-name-part taxon-name-part-type="family">Phaeoseptaceae</tp:taxon-name-part></tp:taxon-name> and <tp:taxon-name><tp:taxon-name-part taxon-name-part-type="family">Synnemasporellaceae</tp:taxon-name-part></tp:taxon-name> from Zhujiangyuan Nature Reserve, Yunnan Province, P.R. China</article-title><source>MycoKeys</source><day>21</day><month>06</month><year>2024</year><volume>106</volume><fpage>173</fpage><lpage>200</lpage><pub-id pub-id-type="doi">10.3897/mycokeys.106.123105</pub-id></mixed-citation></tp:treatment-meta><tp:nomenclature><label>﻿</label><tp:taxon-name>
              <object-id xmlns:xlink="http://www.w3.org/1999/xlink" content-type="arpha" xlink:type="simple">F275368B-9DF8-5CDA-A403-DE699BCA7ABC</object-id>
              <tp:taxon-name-part taxon-name-part-type="genus" reg="Phaeoseptum">Phaeoseptum</tp:taxon-name-part>
              <object-id xmlns:xlink="http://www.w3.org/1999/xlink" xlink:type="simple">Index Fungorum: IF561889</object-id>
            </tp:taxon-name><tp:taxon-authority>Ying Zhang, J. Fourn. &amp; K.D. Hyde</tp:taxon-authority></tp:nomenclature><tp:treatment-sec sec-type="notes" id="SECID0EI1FK"><title>Notes.</title><p><xref ref-type="bibr" rid="B49">Zhang et al. (2013)</xref> introduced <italic><tp:taxon-name><tp:taxon-name-part taxon-name-part-type="genus" reg="Phaeoseptum">Phaeoseptum</tp:taxon-name-part></tp:taxon-name></italic> with <italic><tp:taxon-name><tp:taxon-name-part taxon-name-part-type="genus" reg="Phaeoseptum">P.</tp:taxon-name-part><tp:taxon-name-part taxon-name-part-type="species" reg="aquaticum">aquaticum</tp:taxon-name-part></tp:taxon-name></italic> Ying Zhang, J. Fourn. &amp; K.D. Hyde as the type species. There are seven <italic><tp:taxon-name><tp:taxon-name-part taxon-name-part-type="genus" reg="Phaeoseptum">Phaeoseptum</tp:taxon-name-part></tp:taxon-name></italic> epithets listed in Species Fungorum (31 May 2024). <italic><tp:taxon-name><tp:taxon-name-part taxon-name-part-type="genus" reg="Phaeoseptum">Phaeoseptum</tp:taxon-name-part></tp:taxon-name></italic> is characterized by immersed ascomata, cellular pseudoparaphyses, bitunicate, fissitunicate clavate, 8-spored asci, and broadly fusiform, muriform, medium brown coloured, ascospores (<xref ref-type="bibr" rid="B49">Zhang et al. 2013</xref>; <xref ref-type="bibr" rid="B27">Phukhamsakda et al. 2019</xref>). Our new collection morphologically resembles <italic><tp:taxon-name><tp:taxon-name-part taxon-name-part-type="genus" reg="Phaeoseptum">Phaeoseptum</tp:taxon-name-part></tp:taxon-name></italic><italic>s. str.</italic> The phylogenetic study confirmed that the new collection represents a new species of <italic><tp:taxon-name><tp:taxon-name-part taxon-name-part-type="genus" reg="Phaeoseptum">Phaeoseptum</tp:taxon-name-part></tp:taxon-name></italic> (Fig. <xref ref-type="fig" rid="F2">2</xref>).</p></tp:treatment-sec><tp:treatment-sec><!--Section generated to contain objects referenced in tp:taxon-treatment.--><fig id="F2" position="float" orientation="portrait"><object-id xmlns:xlink="http://www.w3.org/1999/xlink" content-type="doi" xlink:type="simple">10.3897/mycokeys.106.123105.figure2</object-id><object-id xmlns:xlink="http://www.w3.org/1999/xlink" content-type="arpha" xlink:type="simple">631EEE3B-DC52-507F-918E-9E7883768169</object-id><label>Figure 2.</label><caption><p>The phylogenetic tree from the best scoring of the RAxML analysis based on combined (<abbrev xmlns:xlink="http://www.w3.org/1999/xlink" xlink:title="internal transcribed spacers" id="ABBRID0E64EK" xlink:type="simple">ITS</abbrev>, <abbrev xmlns:xlink="http://www.w3.org/1999/xlink" xlink:title="large subunit rDNA" id="ABBRID0ED5EK" xlink:type="simple">LSU</abbrev>, <abbrev xmlns:xlink="http://www.w3.org/1999/xlink" xlink:title="small subunit rDNA" id="ABBRID0EH5EK" xlink:type="simple">SSU</abbrev> and <italic>tef</italic>1-α) is rooted to <italic><tp:taxon-name><tp:taxon-name-part taxon-name-part-type="genus" reg="Hysterium">Hysterium</tp:taxon-name-part><tp:taxon-name-part taxon-name-part-type="species" reg="angustatum">angustatum</tp:taxon-name-part></tp:taxon-name></italic> (MFLUCC 16-0623) and <italic><tp:taxon-name><tp:taxon-name-part taxon-name-part-type="genus" reg="Gloniopsis">Gloniopsis</tp:taxon-name-part><tp:taxon-name-part taxon-name-part-type="species" reg="praelonga">praelonga</tp:taxon-name-part></tp:taxon-name></italic> (CBS 112415). Bootstrap values for maximum likelihood (MLBP) and Bayesian posterior probabilities (BYPP) equal to or greater than 50% and 0.95 are given at the respective branches. Hyphen (-) means a value lower than 50% (BS) or 0.95 (<abbrev xmlns:xlink="http://www.w3.org/1999/xlink" xlink:title="posterior probabilities" id="ABBRID0ED6EK" xlink:type="simple">PP</abbrev>). The newly generated sequences are indicated in red bold. The ex-type strains are indicated with “T”.</p></caption><graphic xmlns:xlink="http://www.w3.org/1999/xlink" xlink:href="mycokeys-106-173-g002.jpg" position="float" orientation="portrait" xlink:type="simple" id="oo_1076513.jpg"><uri content-type="original_file" xlink:type="simple">https://binary.pensoft.net/fig/1076513</uri></graphic></fig></tp:treatment-sec><ref-list><ref id="B49"><mixed-citation xmlns:xlink="http://www.w3.org/1999/xlink" xlink:type="simple"><person-group><name name-style="western"><surname>Zhang</surname><given-names>Y</given-names></name><name name-style="western"><surname>Fournier</surname><given-names>J</given-names></name><name name-style="western"><surname>Phookamsak</surname><given-names>R</given-names></name><name name-style="western"><surname>Bahkali</surname><given-names>AH</given-names></name><name name-style="western"><surname>Hyde</surname><given-names>KD</given-names></name></person-group> (<year>2013</year>) <article-title><tp:taxon-name><tp:taxon-name-part taxon-name-part-type="family">Halotthiaceae</tp:taxon-name-part></tp:taxon-name> fam. nov. (<tp:taxon-name><tp:taxon-name-part taxon-name-part-type="order">Pleosporales</tp:taxon-name-part></tp:taxon-name>) accommodates the new genus <italic><tp:taxon-name><tp:taxon-name-part taxon-name-part-type="genus">Phaeoseptum</tp:taxon-name-part></tp:taxon-name></italic> and several other aquatic genera.</article-title><source>Mycologia</source><volume>105</volume>(<issue>3</issue>): <fpage>603</fpage>–<lpage>609</lpage>. <ext-link xlink:href="10.3852/11-286" ext-link-type="doi" xlink:type="simple">https://doi.org/10.3852/11-286</ext-link></mixed-citation></ref><ref id="B27"><mixed-citation xmlns:xlink="http://www.w3.org/1999/xlink" xlink:type="simple"><person-group><name name-style="western"><surname>Phukhamsakda</surname><given-names>C</given-names></name><name name-style="western"><surname>Jeewon</surname><given-names>R</given-names></name><name name-style="western"><surname>McKenzie</surname><given-names>EHC</given-names></name><name name-style="western"><surname>Xu</surname><given-names>JC</given-names></name></person-group> (<year>2019</year>) Morphology and phylogeny of <italic><tp:taxon-name><tp:taxon-name-part taxon-name-part-type="genus">Phaeoseptum</tp:taxon-name-part><tp:taxon-name-part taxon-name-part-type="species">mali</tp:taxon-name-part></tp:taxon-name></italic> sp. nov. (<tp:taxon-name><tp:taxon-name-part taxon-name-part-type="family">Phaeoseptaceae</tp:taxon-name-part></tp:taxon-name>, <tp:taxon-name><tp:taxon-name-part taxon-name-part-type="order">Pleosporales</tp:taxon-name-part></tp:taxon-name>) on bark of <italic><tp:taxon-name><tp:taxon-name-part taxon-name-part-type="genus">Malus</tp:taxon-name-part><tp:taxon-name-part taxon-name-part-type="species">halliana</tp:taxon-name-part></tp:taxon-name></italic>. Asian Journal of Mycology 2(1): 118–128. <ext-link xlink:href="10.5943/ajom/2/1/6" ext-link-type="doi" xlink:type="simple">https://doi.org/10.5943/ajom/2/1/6</ext-link></mixed-citation></ref></ref-list></tp:taxon-treatment>
