# Supplementary material for: ﻿Three novel woody litter inhabiting fungi in Didymosphaeriaceae, Phaeoseptaceae and Synnemasporellaceae from Zhujiangyuan Nature Reserve, Yunnan Province, P.R. China
Source: MycoKeys. 2024 Jun 21;106:173–200. doi: 10.3897/mycokeys.106.123105 (PMC11214014; doi:10.3897/mycokeys.106.123105)
Supplement: XML Treatment for Phaeoseptum zhujiangyuanense [file mycokeys.106.123105-treatment4.xml]

<!DOCTYPE tp:taxon-treatment
  PUBLIC "-//TaxonX//DTD Taxonomic Treatment Publishing DTD v0 20100105//EN" "tax-treatment-NSO.dtd">
<tp:taxon-treatment xmlns:tp="http://www.plazi.org/taxpub"><tp:treatment-meta><kwd-group><label>Taxon classification</label><kwd>
                <named-content content-type="kingdom">Fungi</named-content>
              </kwd><kwd>
                <named-content content-type="order">Pleosporales</named-content>
              </kwd><kwd>
                <named-content content-type="family">Phaeoseptaceae</named-content>
              </kwd></kwd-group><mixed-citation publication-type="journal"><person-group><name><surname>Zhang</surname><given-names>Gui-Qing</given-names></name><name><surname>Wijayawardene</surname><given-names>Nalin N.</given-names></name><name><surname>Han</surname><given-names>Li-Hong</given-names></name><name><surname>Kumla</surname><given-names>Jaturong</given-names></name><name><surname>Suwannarach</surname><given-names>Nakarin</given-names></name><name><surname>Li</surname><given-names>Qiang</given-names></name><name><surname>Elgorban</surname><given-names>Abdallah M.</given-names></name><name><surname>Moussa</surname><given-names>Ihab M.</given-names></name><name><surname>Coleine</surname><given-names>Claudia</given-names></name><name><surname>Dai</surname><given-names>Dong-Qin</given-names></name></person-group><article-title>﻿Three novel woody litter inhabiting fungi in <tp:taxon-name><tp:taxon-name-part taxon-name-part-type="family">Didymosphaeriaceae</tp:taxon-name-part></tp:taxon-name>, <tp:taxon-name><tp:taxon-name-part taxon-name-part-type="family">Phaeoseptaceae</tp:taxon-name-part></tp:taxon-name> and <tp:taxon-name><tp:taxon-name-part taxon-name-part-type="family">Synnemasporellaceae</tp:taxon-name-part></tp:taxon-name> from Zhujiangyuan Nature Reserve, Yunnan Province, P.R. China</article-title><source>MycoKeys</source><day>21</day><month>06</month><year>2024</year><volume>106</volume><fpage>173</fpage><lpage>200</lpage><pub-id pub-id-type="doi">10.3897/mycokeys.106.123105</pub-id></mixed-citation></tp:treatment-meta><tp:nomenclature><label>﻿</label><tp:taxon-name>
              <object-id xmlns:xlink="http://www.w3.org/1999/xlink" content-type="arpha" xlink:type="simple">F260ABB0-3241-5D66-A120-C874361B1853</object-id>
              <tp:taxon-name-part taxon-name-part-type="genus" reg="Phaeoseptum">Phaeoseptum</tp:taxon-name-part>
              <tp:taxon-name-part taxon-name-part-type="species" reg="zhujiangyuanense">zhujiangyuanense</tp:taxon-name-part>
              <object-id xmlns:xlink="http://www.w3.org/1999/xlink" xlink:type="simple">Index Fungorum: IF901551</object-id>
            </tp:taxon-name><tp:taxon-authority>G.Q. Zhang, Wijayaw., &amp; D.Q. Dai</tp:taxon-authority><tp:taxon-status xmlns:xlink="http://www.w3.org/1999/xlink" xlink:type="simple">sp. nov.</tp:taxon-status><xref ref-type="fig" rid="F5">Fig. 5</xref></tp:nomenclature><tp:treatment-sec sec-type="etymology" id="SECID0E24FK"><title>Etymology.</title><p>named after the locality from where it was collected, Zhujiangyuan, Yunnan (China).</p></tp:treatment-sec><tp:treatment-sec sec-type="Holotype" id="SECID0EA5FK"><title>Holotype.</title><p>MHCU 23-0275.</p></tp:treatment-sec><tp:treatment-sec sec-type="description" id="SECID0EF5FK"><title>Description.</title><p><bold><italic>Saprobic</italic></bold> on dead wood branches in terrestrial habitats. <bold>Sexual morph: <italic>Ascomata</italic></bold> 215–470 μm long × 150–320 μm wide (<italic>x̄</italic>¯ = 340 × 225 µm, n = 20), solitary, scattered, semi-immersed to immersed, globose to subglobose, irregular, clypeate, ostiolate, sometimes erumpent as dark brown to black area from the host tissue, or sometimes with a slit-like opening. <bold><italic>Ostiole</italic></bold> 33–60 μm high, 15–55 μm diam., short, pale brown. <bold><italic>Peridium</italic></bold> 25–60 μm (<italic>x̄</italic>¯ = 44 μm, n = 15) wide, comprising 4–6 layers of cells of <italic>textura angularis</italic>, with thick-walled and brown cells of outer layers, with thin-walled and hyaline cells of inner layers. <bold><italic>Hamathecium</italic></bold> composed of 1–1.5 μm (<italic>x̄</italic>¯ = 1.6 µm, n = 20) wide, numerous, branched, cellular, septate, narrow pseudoparaphyses, anastomosing above the asci, and embedded in a gelatinous matrix. <bold><italic>Asci</italic></bold> 105–165 × 22–35 μm (<italic>x̄</italic>¯ = 140 × 30 μm, n = 20), 8-spored, bitunicate, fissitunicate, cylindrical-clavate to elongate-clavate, with a distinct pedicel, apically rounded and thinned, with a distinct ocular chamber at immature stage, with a minute ocular chamber when mature. <bold><italic>Ascospores</italic></bold> 35–42 × 9–15 μm (<italic>x̄</italic>¯ = 38 × 10 μm, n = 30), partly overlapping, uniseriate at base, 2–3-seriate above, pale to yellowish brown to medium brown from immaturity to maturity, oblong to broadly fusiform, with broadly rounded ends, slightly curved, with 7–13-transversally septa, and 5–21-vertical septa, rarely 2–5 longitudinal septa in each row, normally 1–2 longitudinal septa, but not all cells with a vertical septum in median, the septa partly pale brown, slightly constricted at septa, smooth-walled. Y-shaped septum present or absent in the end cells, with hyaline to pale brown end cells, <bold>Asexual morph</bold>: undetermined.</p><fig id="F5" position="float" orientation="portrait"><object-id xmlns:xlink="http://www.w3.org/1999/xlink" content-type="doi" xlink:type="simple">10.3897/mycokeys.106.123105.figure5</object-id><object-id xmlns:xlink="http://www.w3.org/1999/xlink" content-type="arpha" xlink:type="simple">0391B6FA-0398-59E8-AA05-198B81C1CDAC</object-id><label>Figure 5.</label><caption><p><italic><tp:taxon-name><tp:taxon-name-part taxon-name-part-type="genus" reg="Phaeoseptum">Phaeoseptum</tp:taxon-name-part><tp:taxon-name-part taxon-name-part-type="species" reg="zhujiangyuanense">zhujiangyuanense</tp:taxon-name-part></tp:taxon-name></italic> (MHCU 23-0275, holotype) <bold>a–c</bold> appearance of ascomata on host substrate <bold>d, e</bold> vertical section of ascoma <bold>f</bold> ostiole <bold>g</bold> peridium <bold>h–k</bold> asci <bold>l</bold> pseudoparaphyses <bold>m</bold> germinated ascospore <bold>n–q</bold> ascospores <bold>r, s</bold> colonies on PDA (<bold>r</bold> above <bold>s</bold> below). Scale bars: 300 μm (<bold>a–c</bold>); 200 μm (<bold>d, e</bold>); 50 μm (<bold>f, g, p, q</bold>); 20 μm (<bold>h–o</bold>).</p></caption><graphic xmlns:xlink="http://www.w3.org/1999/xlink" xlink:href="mycokeys-106-173-g005.jpg" position="float" orientation="portrait" xlink:type="simple" id="oo_1076516.jpg"><uri content-type="original_file" xlink:type="simple">https://binary.pensoft.net/fig/1076516</uri></graphic></fig></tp:treatment-sec><tp:treatment-sec sec-type="description" id="SECID0EHBGK"><title>Culture characteristics.</title><p>Ascospores germinating on PDA, producing germ tubes from both ends of the ascospores within 24 hours. Colonies growing on PDA, reaching reached 30–40 mm diam. after 14 days at 27 °C, surface pale brown, irregular, curled, producing concentric circles after 3 weeks, reverse warm blackish brown with olive buff at margins.</p></tp:treatment-sec><tp:treatment-sec sec-type="material" id="SECID0EMBGK"><title>Material examined.</title><p>China. Yunnan Province, Qujing City, Zhujiangyuan Nature Reserve, <named-content xmlns:xlink="http://www.w3.org/1999/xlink" content-type="dwc:verbatimCoordinates" xlink:type="simple"><named-content content-type="geo-json" specific-use="{&#34;type&#34;:&#34;Point&#34;,&#34;coordinates&#34;:[103.750000,25.500000]}" id="NCID0EVBGK" xlink:type="simple">25°30′N, 103°45′E</named-content></named-content>, 01 September 2023, Gui-Qing Zhang &amp; Nalin N. Wijayawardene, RM16 (MHCU 23-0275, <bold><italic>holotype</italic></bold>), ex-type <abbrev xmlns:xlink="http://www.w3.org/1999/xlink" xlink:title="Zhongkai University of Agriculture and Engineering" id="ABBRID0E4BGK" xlink:type="simple">ZHKUCC</abbrev> 23-1022; <italic>Ibid.</italic> (<abbrev xmlns:xlink="http://www.w3.org/1999/xlink" xlink:title="Herbarium of Guizhou Medical University" id="ABBRID0EDCGK" xlink:type="simple">GMB</abbrev> 1003, <bold><italic>isotype</italic></bold>), ex-isotype GMBCC1003.</p></tp:treatment-sec><tp:treatment-sec sec-type="GenBank numbers" id="SECID0EKCGK"><title>GenBank numbers.</title><p><bold>Ex-type (<abbrev xmlns:xlink="http://www.w3.org/1999/xlink" xlink:title="Zhongkai University of Agriculture and Engineering" id="ABBRID0ESCGK" xlink:type="simple">ZHKUCC</abbrev> 23-1022)</bold>: <ext-link xmlns:xlink="http://www.w3.org/1999/xlink" xlink:href="PP060500" ext-link-type="gen" xlink:type="simple">PP060500</ext-link> (<abbrev xmlns:xlink="http://www.w3.org/1999/xlink" xlink:title="internal transcribed spacers" id="ABBRID0E3CGK" xlink:type="simple">ITS</abbrev>); <ext-link xmlns:xlink="http://www.w3.org/1999/xlink" xlink:href="PP060514" ext-link-type="gen" xlink:type="simple">PP060514</ext-link> (<abbrev xmlns:xlink="http://www.w3.org/1999/xlink" xlink:title="large subunit rDNA" id="ABBRID0EFDGK" xlink:type="simple">LSU</abbrev>); <ext-link xmlns:xlink="http://www.w3.org/1999/xlink" xlink:href="PP060506" ext-link-type="gen" xlink:type="simple">PP060506</ext-link> (<abbrev xmlns:xlink="http://www.w3.org/1999/xlink" xlink:title="small subunit rDNA" id="ABBRID0EODGK" xlink:type="simple">SSU</abbrev>); <ext-link xmlns:xlink="http://www.w3.org/1999/xlink" xlink:href="PP035541" ext-link-type="gen" xlink:type="simple">PP035541</ext-link> (<italic>tef</italic>1-α), <bold>ex-isotype (GMBCC1003)</bold>: <ext-link xmlns:xlink="http://www.w3.org/1999/xlink" xlink:href="PP067152" ext-link-type="gen" xlink:type="simple">PP067152</ext-link> (<abbrev xmlns:xlink="http://www.w3.org/1999/xlink" xlink:title="internal transcribed spacers" id="ABBRID0EAEGK" xlink:type="simple">ITS</abbrev>); <ext-link xmlns:xlink="http://www.w3.org/1999/xlink" xlink:href="PP067157" ext-link-type="gen" xlink:type="simple">PP067157</ext-link> (<abbrev xmlns:xlink="http://www.w3.org/1999/xlink" xlink:title="large subunit rDNA" id="ABBRID0EJEGK" xlink:type="simple">LSU</abbrev>); <ext-link xmlns:xlink="http://www.w3.org/1999/xlink" xlink:href="PP066044" ext-link-type="gen" xlink:type="simple">PP066044</ext-link> (<abbrev xmlns:xlink="http://www.w3.org/1999/xlink" xlink:title="small subunit rDNA" id="ABBRID0ESEGK" xlink:type="simple">SSU</abbrev>); <ext-link xmlns:xlink="http://www.w3.org/1999/xlink" xlink:href="PP068813" ext-link-type="gen" xlink:type="simple">PP068813</ext-link> (<italic>tef</italic>1-α).</p></tp:treatment-sec><tp:treatment-sec sec-type="notes" id="SECID0E4EGK"><title>Note.</title><p>The phylogenetic analyses based on a combined dataset of <abbrev xmlns:xlink="http://www.w3.org/1999/xlink" xlink:title="internal transcribed spacers" id="ABBRID0EDFGK" xlink:type="simple">ITS</abbrev>, <abbrev xmlns:xlink="http://www.w3.org/1999/xlink" xlink:title="large subunit rDNA" id="ABBRID0EHFGK" xlink:type="simple">LSU</abbrev>, <abbrev xmlns:xlink="http://www.w3.org/1999/xlink" xlink:title="small subunit rDNA" id="ABBRID0ELFGK" xlink:type="simple">SSU</abbrev> and <italic>tef</italic>1-α gene regions (Fig. <xref ref-type="fig" rid="F2">2</xref>) showed that our isolates (<abbrev xmlns:xlink="http://www.w3.org/1999/xlink" xlink:title="Zhongkai University of Agriculture and Engineering" id="ABBRID0EVFGK" xlink:type="simple">ZHKUCC</abbrev> 23-1022 (ex-type) and GMBCC1003) placed in the genus <italic><tp:taxon-name><tp:taxon-name-part taxon-name-part-type="genus" reg="Phaeoseptum">Phaeoseptum</tp:taxon-name-part></tp:taxon-name></italic> in <tp:taxon-name><tp:taxon-name-part taxon-name-part-type="family">Didymosphaeriaceae</tp:taxon-name-part></tp:taxon-name> (Fig. <xref ref-type="fig" rid="F2">2</xref>). <italic><tp:taxon-name><tp:taxon-name-part taxon-name-part-type="genus" reg="Phaeoseptum">Phaeoseptum</tp:taxon-name-part><tp:taxon-name-part taxon-name-part-type="species" reg="zhujiangyuanense">zhujiangyuanense</tp:taxon-name-part></tp:taxon-name></italic> clusters with <italic><tp:taxon-name><tp:taxon-name-part taxon-name-part-type="genus" reg="Phaeoseptum">P.</tp:taxon-name-part><tp:taxon-name-part taxon-name-part-type="species" reg="manglicola">manglicola</tp:taxon-name-part></tp:taxon-name></italic> (NFCCI-4666) and <italic><tp:taxon-name><tp:taxon-name-part taxon-name-part-type="genus" reg="Phaeoseptum">P.</tp:taxon-name-part><tp:taxon-name-part taxon-name-part-type="species" reg="mali">mali</tp:taxon-name-part></tp:taxon-name></italic> (MFLUCC-2108) with significant support (<abbrev xmlns:xlink="http://www.w3.org/1999/xlink" xlink:title="Maximum-likelihood" id="ABBRID0EKHGK" xlink:type="simple">ML</abbrev> 100% and 1.00 <abbrev xmlns:xlink="http://www.w3.org/1999/xlink" xlink:title="posterior probabilities" id="ABBRID0EOHGK" xlink:type="simple">PP</abbrev>). Morphologically, <italic><tp:taxon-name><tp:taxon-name-part taxon-name-part-type="genus" reg="Phaeoseptum">P.</tp:taxon-name-part><tp:taxon-name-part taxon-name-part-type="species" reg="zhujiangyuanense">zhujiangyuanense</tp:taxon-name-part></tp:taxon-name></italic>, <italic><tp:taxon-name><tp:taxon-name-part taxon-name-part-type="genus" reg="Phaeoseptum">P.</tp:taxon-name-part><tp:taxon-name-part taxon-name-part-type="species" reg="manglicola">manglicola</tp:taxon-name-part></tp:taxon-name></italic> Devadatha, V.V. Sarma &amp; E.B.G. Jones and <italic><tp:taxon-name><tp:taxon-name-part taxon-name-part-type="genus" reg="Phaeoseptum">P.</tp:taxon-name-part><tp:taxon-name-part taxon-name-part-type="species" reg="mali">mali</tp:taxon-name-part></tp:taxon-name></italic> share similar characteristics in their ascomata, asci and ascospores, and in their overlapping dimensions. However, <italic><tp:taxon-name><tp:taxon-name-part taxon-name-part-type="genus" reg="Phaeoseptum">P.</tp:taxon-name-part><tp:taxon-name-part taxon-name-part-type="species" reg="zhujiangyuanense">zhujiangyuanense</tp:taxon-name-part></tp:taxon-name></italic> is distinguishable from <italic><tp:taxon-name><tp:taxon-name-part taxon-name-part-type="genus" reg="Phaeoseptum">P.</tp:taxon-name-part><tp:taxon-name-part taxon-name-part-type="species" reg="mali">mali</tp:taxon-name-part></tp:taxon-name></italic> and <italic><tp:taxon-name><tp:taxon-name-part taxon-name-part-type="genus" reg="Phaeoseptum">P.</tp:taxon-name-part><tp:taxon-name-part taxon-name-part-type="species" reg="manglicola">manglicola</tp:taxon-name-part></tp:taxon-name></italic> in some characters, as shown in Table <xref ref-type="table" rid="T5">5</xref>. Therefore, based on both morphological and phylogenetic evidences, we established this novel species in <italic><tp:taxon-name><tp:taxon-name-part taxon-name-part-type="genus" reg="Phaeoseptum">Phaeoseptum</tp:taxon-name-part></tp:taxon-name></italic>.</p><table-wrap id="T5" position="float" orientation="portrait"><label>Table 5.</label><caption><p>Diagnostic characters of <italic><tp:taxon-name><tp:taxon-name-part taxon-name-part-type="genus" reg="Phaeoseptum">Phaeoseptum</tp:taxon-name-part><tp:taxon-name-part taxon-name-part-type="species" reg="mali">mali</tp:taxon-name-part></tp:taxon-name></italic>, <italic><tp:taxon-name><tp:taxon-name-part taxon-name-part-type="genus" reg="Phaeoseptum">P.</tp:taxon-name-part><tp:taxon-name-part taxon-name-part-type="species" reg="manglicola">manglicola</tp:taxon-name-part></tp:taxon-name></italic> and <italic><tp:taxon-name><tp:taxon-name-part taxon-name-part-type="genus" reg="Phaeoseptum">P.</tp:taxon-name-part><tp:taxon-name-part taxon-name-part-type="species" reg="zhujiangyuanense">zhujiangyuanense</tp:taxon-name-part></tp:taxon-name></italic>.</p></caption><table id="TID0E3NAM" rules="all"><tbody><tr><th rowspan="2" colspan="1">Morphological character</th><th rowspan="1" colspan="3">Species name and reference</th></tr><tr><th rowspan="1" colspan="1"><italic><tp:taxon-name><tp:taxon-name-part taxon-name-part-type="genus" reg="Phaeoseptum">P.</tp:taxon-name-part><tp:taxon-name-part taxon-name-part-type="species" reg="mali">mali</tp:taxon-name-part></tp:taxon-name></italic> (<xref ref-type="bibr" rid="B27">Phukhamsakda et al. 2019</xref>)</th><th rowspan="1" colspan="1"><italic><tp:taxon-name><tp:taxon-name-part taxon-name-part-type="genus" reg="Phaeoseptum">P.</tp:taxon-name-part><tp:taxon-name-part taxon-name-part-type="species" reg="manglicola">manglicola</tp:taxon-name-part></tp:taxon-name></italic> (Dayarathne et al. 2020)</th><th rowspan="1" colspan="1"><italic><tp:taxon-name><tp:taxon-name-part taxon-name-part-type="genus" reg="Phaeoseptum">P.</tp:taxon-name-part><tp:taxon-name-part taxon-name-part-type="species" reg="zhujiangyuanense">zhujiangyuanense</tp:taxon-name-part></tp:taxon-name></italic> (This study)</th></tr><tr><td rowspan="1" colspan="1">Ascomata</td><td rowspan="1" colspan="1">Globose ascomata</td><td rowspan="1" colspan="1">Globose to subglobose or irregular, aggregate to solitary, with ostiolate</td><td rowspan="1" colspan="1">Globose to subglobose, scattered, solitary, ostiolate, with slit-like opening</td></tr><tr><td rowspan="1" colspan="1">Ostiole</td><td rowspan="1" colspan="1">Opened pore, ostiolate with periphyses</td><td rowspan="1" colspan="1">28–94 μm high, 39–96 μm diam</td><td rowspan="1" colspan="1">33–60 μm high, 15–55 μm diam</td></tr><tr><td rowspan="1" colspan="1">Peridium</td><td rowspan="1" colspan="1">5–19 µm, composed of 8–11 layers</td><td rowspan="1" colspan="1">30– 85 µm, composed 4–6 layers</td><td rowspan="1" colspan="1">25–60 μm wide, composed 4–6 layers</td></tr><tr><td rowspan="1" colspan="1">Asci</td><td rowspan="1" colspan="1">85–190 × 19–32 μm, cylindrical-clavate to elongate-clavate; apically rounded, ocular chamber clearly visible when immature</td><td rowspan="1" colspan="1">102–212 × 17–27.5 μm, cylindrical to clavate; apically rounded and thickened; a refractive plate in the ectoascus and a refractive apical plate in the endoascus</td><td rowspan="1" colspan="1">105–165 × 22–35 μm, cylindrical-clavate to elongate-clavate; apically rounded and thinned, with a clearly ocular chamber at immature stage</td></tr><tr><td rowspan="1" colspan="1">Ascospores</td><td rowspan="1" colspan="1">27–38 × 8–13 μm, broad cylindrical, broadly cylindrical, yellowish to dark brown; 11–14 transverse septa, and 1–2 longitudinal septum in each cell</td><td rowspan="1" colspan="1">27–36 × 7.5–13 μm, oblong to broadly fusiform, straight, sometimes slightly curved, hyaline, becoming pale brown to yellowish brown; 9–13 transverse septa, 1–2 longitudinal septa in each row</td><td rowspan="1" colspan="1">35–42 × 9–15 μm, oblong to broadly fusiform, slightly curved, pale to yellowish brown to brownness; 7–13-transversally septate, 5–21-vertical septate, 1–5 longitudinal septa in each row</td></tr></tbody></table></table-wrap><p>
              <bold><tp:taxon-name><tp:taxon-name-part taxon-name-part-type="class">Sordariomycetes</tp:taxon-name-part></tp:taxon-name> O.E. Erikss. &amp; Winka</bold>
            </p><p>
              <bold><tp:taxon-name><tp:taxon-name-part taxon-name-part-type="subclass">Diaporthomycetidae</tp:taxon-name-part></tp:taxon-name> Senan., Maharachch. &amp; K.D. Hyde</bold>
            </p><p>
              <bold><tp:taxon-name><tp:taxon-name-part taxon-name-part-type="order">Diaporthales</tp:taxon-name-part></tp:taxon-name> Nannf</bold>
            </p></tp:treatment-sec><tp:treatment-sec><!--Section generated to contain objects referenced in tp:taxon-treatment.--><fig id="F2" position="float" orientation="portrait"><object-id xmlns:xlink="http://www.w3.org/1999/xlink" content-type="doi" xlink:type="simple">10.3897/mycokeys.106.123105.figure2</object-id><object-id xmlns:xlink="http://www.w3.org/1999/xlink" content-type="arpha" xlink:type="simple">631EEE3B-DC52-507F-918E-9E7883768169</object-id><label>Figure 2.</label><caption><p>The phylogenetic tree from the best scoring of the RAxML analysis based on combined (<abbrev xmlns:xlink="http://www.w3.org/1999/xlink" xlink:title="internal transcribed spacers" id="ABBRID0E64EK" xlink:type="simple">ITS</abbrev>, <abbrev xmlns:xlink="http://www.w3.org/1999/xlink" xlink:title="large subunit rDNA" id="ABBRID0ED5EK" xlink:type="simple">LSU</abbrev>, <abbrev xmlns:xlink="http://www.w3.org/1999/xlink" xlink:title="small subunit rDNA" id="ABBRID0EH5EK" xlink:type="simple">SSU</abbrev> and <italic>tef</italic>1-α) is rooted to <italic><tp:taxon-name><tp:taxon-name-part taxon-name-part-type="genus" reg="Hysterium">Hysterium</tp:taxon-name-part><tp:taxon-name-part taxon-name-part-type="species" reg="angustatum">angustatum</tp:taxon-name-part></tp:taxon-name></italic> (MFLUCC 16-0623) and <italic><tp:taxon-name><tp:taxon-name-part taxon-name-part-type="genus" reg="Gloniopsis">Gloniopsis</tp:taxon-name-part><tp:taxon-name-part taxon-name-part-type="species" reg="praelonga">praelonga</tp:taxon-name-part></tp:taxon-name></italic> (CBS 112415). Bootstrap values for maximum likelihood (MLBP) and Bayesian posterior probabilities (BYPP) equal to or greater than 50% and 0.95 are given at the respective branches. Hyphen (-) means a value lower than 50% (BS) or 0.95 (<abbrev xmlns:xlink="http://www.w3.org/1999/xlink" xlink:title="posterior probabilities" id="ABBRID0ED6EK" xlink:type="simple">PP</abbrev>). The newly generated sequences are indicated in red bold. The ex-type strains are indicated with “T”.</p></caption><graphic xmlns:xlink="http://www.w3.org/1999/xlink" xlink:href="mycokeys-106-173-g002.jpg" position="float" orientation="portrait" xlink:type="simple" id="oo_1076513.jpg"><uri content-type="original_file" xlink:type="simple">https://binary.pensoft.net/fig/1076513</uri></graphic></fig></tp:treatment-sec><ref-list><ref id="B27"><mixed-citation xmlns:xlink="http://www.w3.org/1999/xlink" xlink:type="simple"><person-group><name name-style="western"><surname>Phukhamsakda</surname><given-names>C</given-names></name><name name-style="western"><surname>Jeewon</surname><given-names>R</given-names></name><name name-style="western"><surname>McKenzie</surname><given-names>EHC</given-names></name><name name-style="western"><surname>Xu</surname><given-names>JC</given-names></name></person-group> (<year>2019</year>) Morphology and phylogeny of <italic><tp:taxon-name><tp:taxon-name-part taxon-name-part-type="genus">Phaeoseptum</tp:taxon-name-part><tp:taxon-name-part taxon-name-part-type="species">mali</tp:taxon-name-part></tp:taxon-name></italic> sp. nov. (<tp:taxon-name><tp:taxon-name-part taxon-name-part-type="family">Phaeoseptaceae</tp:taxon-name-part></tp:taxon-name>, <tp:taxon-name><tp:taxon-name-part taxon-name-part-type="order">Pleosporales</tp:taxon-name-part></tp:taxon-name>) on bark of <italic><tp:taxon-name><tp:taxon-name-part taxon-name-part-type="genus">Malus</tp:taxon-name-part><tp:taxon-name-part taxon-name-part-type="species">halliana</tp:taxon-name-part></tp:taxon-name></italic>. Asian Journal of Mycology 2(1): 118–128. <ext-link xlink:href="10.5943/ajom/2/1/6" ext-link-type="doi" xlink:type="simple">https://doi.org/10.5943/ajom/2/1/6</ext-link></mixed-citation></ref></ref-list></tp:taxon-treatment>
