# Supplementary material for: ﻿Three novel woody litter inhabiting fungi in Didymosphaeriaceae, Phaeoseptaceae and Synnemasporellaceae from Zhujiangyuan Nature Reserve, Yunnan Province, P.R. China
Source: MycoKeys. 2024 Jun 21;106:173–200. doi: 10.3897/mycokeys.106.123105 (PMC11214014; doi:10.3897/mycokeys.106.123105)
Supplement: XML Treatment for Synnemasporella [file mycokeys.106.123105-treatment5.xml]

<!DOCTYPE tp:taxon-treatment
  PUBLIC "-//TaxonX//DTD Taxonomic Treatment Publishing DTD v0 20100105//EN" "tax-treatment-NSO.dtd">
<tp:taxon-treatment xmlns:tp="http://www.plazi.org/taxpub"><tp:treatment-meta><kwd-group><label>Taxon classification</label><kwd>
                <named-content content-type="kingdom">Fungi</named-content>
              </kwd><kwd>
                <named-content content-type="order">Diaporthales</named-content>
              </kwd><kwd>
                <named-content content-type="family">Synnemasporellaceae</named-content>
              </kwd></kwd-group><mixed-citation publication-type="journal"><person-group><name><surname>Zhang</surname><given-names>Gui-Qing</given-names></name><name><surname>Wijayawardene</surname><given-names>Nalin N.</given-names></name><name><surname>Han</surname><given-names>Li-Hong</given-names></name><name><surname>Kumla</surname><given-names>Jaturong</given-names></name><name><surname>Suwannarach</surname><given-names>Nakarin</given-names></name><name><surname>Li</surname><given-names>Qiang</given-names></name><name><surname>Elgorban</surname><given-names>Abdallah M.</given-names></name><name><surname>Moussa</surname><given-names>Ihab M.</given-names></name><name><surname>Coleine</surname><given-names>Claudia</given-names></name><name><surname>Dai</surname><given-names>Dong-Qin</given-names></name></person-group><article-title>﻿Three novel woody litter inhabiting fungi in <tp:taxon-name><tp:taxon-name-part taxon-name-part-type="family">Didymosphaeriaceae</tp:taxon-name-part></tp:taxon-name>, <tp:taxon-name><tp:taxon-name-part taxon-name-part-type="family">Phaeoseptaceae</tp:taxon-name-part></tp:taxon-name> and <tp:taxon-name><tp:taxon-name-part taxon-name-part-type="family">Synnemasporellaceae</tp:taxon-name-part></tp:taxon-name> from Zhujiangyuan Nature Reserve, Yunnan Province, P.R. China</article-title><source>MycoKeys</source><day>21</day><month>06</month><year>2024</year><volume>106</volume><fpage>173</fpage><lpage>200</lpage><pub-id pub-id-type="doi">10.3897/mycokeys.106.123105</pub-id></mixed-citation></tp:treatment-meta><tp:nomenclature><label>﻿</label><tp:taxon-name>
              <object-id xmlns:xlink="http://www.w3.org/1999/xlink" content-type="arpha" xlink:type="simple">244B4403-562E-5341-9B10-9F48C9F1669A</object-id>
              <tp:taxon-name-part taxon-name-part-type="genus" reg="Synnemasporella">Synnemasporella</tp:taxon-name-part>
              <object-id xmlns:xlink="http://www.w3.org/1999/xlink" xlink:type="simple">Index Fungorum: IF823995</object-id>
            </tp:taxon-name><tp:taxon-authority>X.L. Fan &amp; J.D.P. Bezerra</tp:taxon-authority></tp:nomenclature><tp:treatment-sec sec-type="notes" id="SECID0ELSGK"><title>Notes.</title><p>The genus <italic><tp:taxon-name><tp:taxon-name-part taxon-name-part-type="genus" reg="Synnemasporella">Synnemasporella</tp:taxon-name-part></tp:taxon-name></italic> is a pleomorphic taxon that exhibits both sexual and asexual morphs (<xref ref-type="bibr" rid="B5">Fan et al. 2018</xref>). Currently, the genus comprises two species. The asexual morphs of <italic><tp:taxon-name><tp:taxon-name-part taxon-name-part-type="genus" reg="Synnemasporella">S.</tp:taxon-name-part><tp:taxon-name-part taxon-name-part-type="species" reg="aculeans">aculeans</tp:taxon-name-part></tp:taxon-name></italic> X.L. Fan &amp; J.D.P. Bezerra were reported with both coelomycetous and hyphomycetous morphs (<xref ref-type="bibr" rid="B5">Fan et al. 2018</xref>). However, the second species <italic><tp:taxon-name><tp:taxon-name-part taxon-name-part-type="genus" reg="Synnemasporella">S.</tp:taxon-name-part><tp:taxon-name-part taxon-name-part-type="species" reg="toxicodendri">toxicodendri</tp:taxon-name-part></tp:taxon-name></italic> was reported only with its hyphomycetous morph.</p></tp:treatment-sec><ref-list><ref id="B5"><mixed-citation xmlns:xlink="http://www.w3.org/1999/xlink" xlink:type="simple"><person-group><name name-style="western"><surname>Fan</surname><given-names>XL</given-names></name><name name-style="western"><surname>Bezerra</surname><given-names>JD</given-names></name><name name-style="western"><surname>Tian</surname><given-names>CM</given-names></name><name name-style="western"><surname>Crous</surname><given-names>PW</given-names></name></person-group> (<year>2018</year>) <article-title>Families and genera of diaporthalean fungi associated with canker and dieback of tree hosts.</article-title><source>Persoonia</source><volume>40</volume>(<issue>1</issue>): <fpage>119</fpage>–<lpage>134</lpage>. <ext-link xlink:href="10.3767/persoonia.2018.40.05" ext-link-type="doi" xlink:type="simple">https://doi.org/10.3767/persoonia.2018.40.05</ext-link></mixed-citation></ref></ref-list></tp:taxon-treatment>
