# Supplementary material for: ﻿Three novel woody litter inhabiting fungi in Didymosphaeriaceae, Phaeoseptaceae and Synnemasporellaceae from Zhujiangyuan Nature Reserve, Yunnan Province, P.R. China
Source: MycoKeys. 2024 Jun 21;106:173–200. doi: 10.3897/mycokeys.106.123105 (PMC11214014; doi:10.3897/mycokeys.106.123105)
Supplement: XML Treatment for Synnemasporella fanii [file mycokeys.106.123105-treatment6.xml]

<!DOCTYPE tp:taxon-treatment
  PUBLIC "-//TaxonX//DTD Taxonomic Treatment Publishing DTD v0 20100105//EN" "tax-treatment-NSO.dtd">
<tp:taxon-treatment xmlns:tp="http://www.plazi.org/taxpub"><tp:treatment-meta><kwd-group><label>Taxon classification</label><kwd>
                <named-content content-type="kingdom">Fungi</named-content>
              </kwd><kwd>
                <named-content content-type="order">Diaporthales</named-content>
              </kwd><kwd>
                <named-content content-type="family">Synnemasporellaceae</named-content>
              </kwd></kwd-group><mixed-citation publication-type="journal"><person-group><name><surname>Zhang</surname><given-names>Gui-Qing</given-names></name><name><surname>Wijayawardene</surname><given-names>Nalin N.</given-names></name><name><surname>Han</surname><given-names>Li-Hong</given-names></name><name><surname>Kumla</surname><given-names>Jaturong</given-names></name><name><surname>Suwannarach</surname><given-names>Nakarin</given-names></name><name><surname>Li</surname><given-names>Qiang</given-names></name><name><surname>Elgorban</surname><given-names>Abdallah M.</given-names></name><name><surname>Moussa</surname><given-names>Ihab M.</given-names></name><name><surname>Coleine</surname><given-names>Claudia</given-names></name><name><surname>Dai</surname><given-names>Dong-Qin</given-names></name></person-group><article-title>﻿Three novel woody litter inhabiting fungi in <tp:taxon-name><tp:taxon-name-part taxon-name-part-type="family">Didymosphaeriaceae</tp:taxon-name-part></tp:taxon-name>, <tp:taxon-name><tp:taxon-name-part taxon-name-part-type="family">Phaeoseptaceae</tp:taxon-name-part></tp:taxon-name> and <tp:taxon-name><tp:taxon-name-part taxon-name-part-type="family">Synnemasporellaceae</tp:taxon-name-part></tp:taxon-name> from Zhujiangyuan Nature Reserve, Yunnan Province, P.R. China</article-title><source>MycoKeys</source><day>21</day><month>06</month><year>2024</year><volume>106</volume><fpage>173</fpage><lpage>200</lpage><pub-id pub-id-type="doi">10.3897/mycokeys.106.123105</pub-id></mixed-citation></tp:treatment-meta><tp:nomenclature><label>﻿</label><tp:taxon-name>
              <object-id xmlns:xlink="http://www.w3.org/1999/xlink" content-type="arpha" xlink:type="simple">97291E48-5319-5A1A-859F-166DD5549A28</object-id>
              <tp:taxon-name-part taxon-name-part-type="genus" reg="Synnemasporella">Synnemasporella</tp:taxon-name-part>
              <tp:taxon-name-part taxon-name-part-type="species" reg="fanii">fanii</tp:taxon-name-part>
              <object-id xmlns:xlink="http://www.w3.org/1999/xlink" xlink:type="simple">Index Fungorum: IF901552</object-id>
            </tp:taxon-name><tp:taxon-authority>Wijayaw., G.Q. Zhang &amp; D.Q. Dai</tp:taxon-authority><tp:taxon-status xmlns:xlink="http://www.w3.org/1999/xlink" xlink:type="simple">sp. nov.</tp:taxon-status><xref ref-type="fig" rid="F6">Fig. 6</xref></tp:nomenclature><tp:treatment-sec sec-type="etymology" id="SECID0EDVGK"><title>Etymology.</title><p>Named after Dr. Xin-Lei Fan, the mycologist who introduced the genus, to recognize his outstanding contribution to mycology in China.</p></tp:treatment-sec><tp:treatment-sec sec-type="Holotype" id="SECID0EIVGK"><title>Holotype.</title><p>MHCU 23-0271.</p></tp:treatment-sec><tp:treatment-sec sec-type="description" id="SECID0ENVGK"><title>Description.</title><p><bold><italic>Saprobic</italic></bold> on twigs of an unknown woody plant. <bold>Sexual morph</bold>: undetermined. <bold>Asexual morph</bold>: hyphomycetous. <bold><italic>Conidiomata</italic></bold> synnematous. <bold><italic><tp:taxon-name><tp:taxon-name-part taxon-name-part-type="genus" reg="Synnemata">Synnemata</tp:taxon-name-part></tp:taxon-name></italic></bold> 1000–1300 µm high, 110–360 µm diam., long and determinate, pale to brown, straight, occasionally curved, composed of parallelly and compactly arranged conidiophores. <bold><italic>Conidiophores</italic></bold> 30–70 µm long × 4.5–6.5 µm wide, hyaline to pale brown, aggregated, straight to curved. <bold><italic>Conidiogenous cells</italic></bold> 1.5–3.5 × 0.5–2.5 µm, enteroblastic, with a minute collarette at the tip, hyaline to pale brown, straight to curved, cylindrical, arranged adjacent to one another at the fertile end of the synnema, with each conidiogenous cells producing one conidium. <bold><italic>Conidia</italic></bold> 23–37 × 11–17 µm (<italic>x̄</italic>¯ = 30 × 15 µm, n = 20), cylindrical to oblong-cylindrical, 1–3 septate, slightly constricted at septa, straight to slightly curved, with a discrete hilum, smooth-walled, multiguttulate, pale brown to brown.</p><fig id="F6" position="float" orientation="portrait"><object-id xmlns:xlink="http://www.w3.org/1999/xlink" content-type="doi" xlink:type="simple">10.3897/mycokeys.106.123105.figure6</object-id><object-id xmlns:xlink="http://www.w3.org/1999/xlink" content-type="arpha" xlink:type="simple">D06BACC4-0546-5DAF-AD7C-AE5A4AA951AC</object-id><label>Figure 6.</label><caption><p><italic><tp:taxon-name><tp:taxon-name-part taxon-name-part-type="genus" reg="Synnemasporella">Synnemasporella</tp:taxon-name-part><tp:taxon-name-part taxon-name-part-type="species" reg="fanii">fanii</tp:taxon-name-part></tp:taxon-name></italic> (MHCU 23-0271, holotype) <bold>a, b</bold> habit of synnemata on branches <bold>c, d</bold> longitudinal section of synnemata <bold>e–h</bold> conidiophores and conidiogenous cells <bold>i</bold> conidiophores showing septa <bold>j–m</bold> conidiogenous cells. <bold>n–p</bold> conidia <bold>q</bold> germinating conidia <bold>r, s</bold> colony on PDA (<bold>r</bold> above <bold>s</bold> below). Scale bars: 2 mm (<bold>b</bold>); 300 μm (<bold>c</bold>); 400 μm (<bold>d</bold>); 10 μm (<bold>e, h</bold>); 20 μm (<bold>f, g</bold>); 15 μm (<bold>i</bold>); 25 μm (<bold>j–m, q</bold>); 30 μm (<bold>n–p</bold>).</p></caption><graphic xmlns:xlink="http://www.w3.org/1999/xlink" xlink:href="mycokeys-106-173-g006.jpg" position="float" orientation="portrait" xlink:type="simple" id="oo_1076517.jpg"><uri content-type="original_file" xlink:type="simple">https://binary.pensoft.net/fig/1076517</uri></graphic></fig></tp:treatment-sec><tp:treatment-sec sec-type="description" id="SECID0EOYGK"><title>Culture characteristics.</title><p>Conidia germinating on PDA within 24 h. Colonies growing on PDA, reaching reached 30–40 mm diam. after 14 days at 27 °C, circular, initially white, becoming sepia on the bottom after 7 days, with an irregular edge, texture uniform.</p></tp:treatment-sec><tp:treatment-sec sec-type="material" id="SECID0ETYGK"><title>Material examined.</title><p>China. Yunnan Province, Qujing City, Zhujiangyuan Nature Reserve, <named-content xmlns:xlink="http://www.w3.org/1999/xlink" content-type="dwc:verbatimCoordinates" xlink:type="simple"><named-content content-type="geo-json" specific-use="{&#34;type&#34;:&#34;Point&#34;,&#34;coordinates&#34;:[103.750000,25.500000]}" id="NCID0E3YGK" xlink:type="simple">25°30′N, 103°45′E</named-content></named-content>, 01 September 2023, Gui-Qing Zhang &amp; Nalin N. Wijayawardene, RM17 (MHCU 23-0271, <bold><italic>holotype</italic></bold>), ex-type <abbrev xmlns:xlink="http://www.w3.org/1999/xlink" xlink:title="Zhongkai University of Agriculture and Engineering" id="ABBRID0EEZGK" xlink:type="simple">ZHKUCC</abbrev> 23-1018; <italic>Ibid.</italic> (<abbrev xmlns:xlink="http://www.w3.org/1999/xlink" xlink:title="Herbarium of Guizhou Medical University" id="ABBRID0EKZGK" xlink:type="simple">GMB</abbrev> 1001, <bold><italic>isotype</italic></bold>), ex-isotype GMBCC1001.</p></tp:treatment-sec><tp:treatment-sec sec-type="GenBank numbers" id="SECID0ERZGK"><title>GenBank numbers.</title><p><bold>Еx-type (<abbrev xmlns:xlink="http://www.w3.org/1999/xlink" xlink:title="Zhongkai University of Agriculture and Engineering" id="ABBRID0EZZGK" xlink:type="simple">ZHKUCC</abbrev> 23-1018)</bold>: <ext-link xmlns:xlink="http://www.w3.org/1999/xlink" xlink:href="PP060496" ext-link-type="gen" xlink:type="simple">PP060496</ext-link> (<abbrev xmlns:xlink="http://www.w3.org/1999/xlink" xlink:title="internal transcribed spacers" id="ABBRID0ED1GK" xlink:type="simple">ITS</abbrev>); <ext-link xmlns:xlink="http://www.w3.org/1999/xlink" xlink:href="PP060510" ext-link-type="gen" xlink:type="simple">PP060510</ext-link> (<abbrev xmlns:xlink="http://www.w3.org/1999/xlink" xlink:title="large subunit rDNA" id="ABBRID0EM1GK" xlink:type="simple">LSU</abbrev>); <ext-link xmlns:xlink="http://www.w3.org/1999/xlink" xlink:href="PP035537" ext-link-type="gen" xlink:type="simple">PP035537</ext-link> (<italic>tef</italic>1-α); <ext-link xmlns:xlink="http://www.w3.org/1999/xlink" xlink:href="PP035545" ext-link-type="gen" xlink:type="simple">PP035545</ext-link> (<italic>rpb</italic>2), <bold>ex-isotype (GMBCC1001)</bold>: <ext-link xmlns:xlink="http://www.w3.org/1999/xlink" xlink:href="PP067150" ext-link-type="gen" xlink:type="simple">PP067150</ext-link> (<abbrev xmlns:xlink="http://www.w3.org/1999/xlink" xlink:title="internal transcribed spacers" id="ABBRID0EF2GK" xlink:type="simple">ITS</abbrev>); <ext-link xmlns:xlink="http://www.w3.org/1999/xlink" xlink:href="PP067155" ext-link-type="gen" xlink:type="simple">PP067155</ext-link> (<abbrev xmlns:xlink="http://www.w3.org/1999/xlink" xlink:title="large subunit rDNA" id="ABBRID0EO2GK" xlink:type="simple">LSU</abbrev>); <ext-link xmlns:xlink="http://www.w3.org/1999/xlink" xlink:href="PP068811" ext-link-type="gen" xlink:type="simple">PP068811</ext-link> (<italic>tef</italic>1-α); <ext-link xmlns:xlink="http://www.w3.org/1999/xlink" xlink:href="PP084097" ext-link-type="gen" xlink:type="simple">PP084097</ext-link> (<italic>rpb</italic>2).</p></tp:treatment-sec><tp:treatment-sec sec-type="notes" id="SECID0EA3GK"><title>Note.</title><p>The phylogenetic analyses of the combined dataset of <abbrev xmlns:xlink="http://www.w3.org/1999/xlink" xlink:title="internal transcribed spacers" id="ABBRID0EG3GK" xlink:type="simple">ITS</abbrev>, <abbrev xmlns:xlink="http://www.w3.org/1999/xlink" xlink:title="large subunit rDNA" id="ABBRID0EK3GK" xlink:type="simple">LSU</abbrev>, <italic>rpb</italic>2 and <italic>tef</italic>1-α gene regions (Fig. <xref ref-type="fig" rid="F3">3</xref>) showed that our isolates (<abbrev xmlns:xlink="http://www.w3.org/1999/xlink" xlink:title="Zhongkai University of Agriculture and Engineering" id="ABBRID0EW3GK" xlink:type="simple">ZHKUCC</abbrev> 23-1018 (ex-type) and GMBCC1001) belonged to the genus <italic><tp:taxon-name><tp:taxon-name-part taxon-name-part-type="genus" reg="Synnemasporella">Synnemasporella</tp:taxon-name-part></tp:taxon-name></italic> (Fig. <xref ref-type="fig" rid="F3">3</xref>). <italic><tp:taxon-name><tp:taxon-name-part taxon-name-part-type="genus" reg="Synnemasporella">Synnemasporella</tp:taxon-name-part><tp:taxon-name-part taxon-name-part-type="species" reg="fanii">fanii</tp:taxon-name-part></tp:taxon-name></italic> clustered with <italic><tp:taxon-name><tp:taxon-name-part taxon-name-part-type="genus" reg="Synnemasporella">S.</tp:taxon-name-part><tp:taxon-name-part taxon-name-part-type="species" reg="toxicodendri">toxicodendri</tp:taxon-name-part></tp:taxon-name></italic> (CFCC 52097 (isotype) and CFCC 52098) with moderate statistical supports (<abbrev xmlns:xlink="http://www.w3.org/1999/xlink" xlink:title="Maximum-likelihood" id="ABBRID0E24GK" xlink:type="simple">ML</abbrev> 68% and 0.95 <abbrev xmlns:xlink="http://www.w3.org/1999/xlink" xlink:title="posterior probabilities" id="ABBRID0E64GK" xlink:type="simple">PP</abbrev>). Morphologically, <italic><tp:taxon-name><tp:taxon-name-part taxon-name-part-type="genus" reg="Synnemasporella">Synnemasporella</tp:taxon-name-part><tp:taxon-name-part taxon-name-part-type="species" reg="fanii">fanii</tp:taxon-name-part></tp:taxon-name></italic> shares similar characteristics in its synnemata with <italic><tp:taxon-name><tp:taxon-name-part taxon-name-part-type="genus" reg="Synnemasporella">S.</tp:taxon-name-part><tp:taxon-name-part taxon-name-part-type="species" reg="toxicodendri">toxicodendri</tp:taxon-name-part></tp:taxon-name></italic> and <italic><tp:taxon-name><tp:taxon-name-part taxon-name-part-type="genus" reg="Synnemasporella">S.</tp:taxon-name-part><tp:taxon-name-part taxon-name-part-type="species" reg="aculeans">aculeans</tp:taxon-name-part></tp:taxon-name></italic>. Furthermore, <italic><tp:taxon-name><tp:taxon-name-part taxon-name-part-type="genus" reg="Synnemasporella">S.</tp:taxon-name-part><tp:taxon-name-part taxon-name-part-type="species" reg="fanii">fanii</tp:taxon-name-part></tp:taxon-name></italic> can be distinguished from <italic><tp:taxon-name><tp:taxon-name-part taxon-name-part-type="genus" reg="Synnemasporella">S.</tp:taxon-name-part><tp:taxon-name-part taxon-name-part-type="species" reg="toxicodendri">toxicodendri</tp:taxon-name-part></tp:taxon-name></italic> and <italic><tp:taxon-name><tp:taxon-name-part taxon-name-part-type="genus" reg="Synnemasporella">S.</tp:taxon-name-part><tp:taxon-name-part taxon-name-part-type="species" reg="aculeans">aculeans</tp:taxon-name-part></tp:taxon-name></italic> by having 1–3-septate conidia. Besides, in both two species of this genus, the form of the conidiogenous cells cannot be discerned well from <xref ref-type="bibr" rid="B5">Fan et al. (2018)</xref>; it is not certain whether the two species have enteroblastic conidiogenous cells similar to our strain. The other differences are provided in Table <xref ref-type="table" rid="T6">6</xref>. Based on morphology and phylogeny, we established this new collection as a novel species of <italic><tp:taxon-name><tp:taxon-name-part taxon-name-part-type="genus" reg="Synnemasporella">Synnemasporella</tp:taxon-name-part></tp:taxon-name></italic>.</p><table-wrap id="T6" position="float" orientation="portrait"><label>Table 6.</label><caption><p>Comparison of morphological characteristics of <italic><tp:taxon-name><tp:taxon-name-part taxon-name-part-type="genus" reg="Synnemasporella">Synnemasporella</tp:taxon-name-part></tp:taxon-name></italic> species.</p></caption><table id="TID0EZUAM" rules="all"><tbody><tr><th rowspan="2" colspan="1">Morphological character</th><th rowspan="1" colspan="3">Species name and reference</th></tr><tr><th rowspan="1" colspan="1"><italic><tp:taxon-name><tp:taxon-name-part taxon-name-part-type="genus" reg="Synnemasporella">Synnemasporella</tp:taxon-name-part><tp:taxon-name-part taxon-name-part-type="species" reg="aculeans">aculeans</tp:taxon-name-part></tp:taxon-name></italic> (<xref ref-type="bibr" rid="B5">Fan et al. 2018</xref>)</th><th rowspan="1" colspan="1"><italic><tp:taxon-name><tp:taxon-name-part taxon-name-part-type="genus" reg="Synnemasporella">S.</tp:taxon-name-part><tp:taxon-name-part taxon-name-part-type="species" reg="fanii">fanii</tp:taxon-name-part></tp:taxon-name></italic> (This study)</th><th rowspan="1" colspan="1"><italic><tp:taxon-name><tp:taxon-name-part taxon-name-part-type="genus" reg="Synnemasporella">S.</tp:taxon-name-part><tp:taxon-name-part taxon-name-part-type="species" reg="toxicodendri">toxicodendri</tp:taxon-name-part></tp:taxon-name></italic> (<xref ref-type="bibr" rid="B5">Fan et al. 2018</xref>)</th></tr><tr><td rowspan="1" colspan="1">
                      <tp:taxon-name><tp:taxon-name-part taxon-name-part-type="genus" reg="Synnemata">Synnemata</tp:taxon-name-part></tp:taxon-name>
                    </td><td rowspan="1" colspan="1">1100–1500 µm high, 200–400 µm diam., pale to brown, straight to curved, parallel</td><td rowspan="1" colspan="1">1000–1300 µm high, 110–360 µm diam., long and determinate, pale to brown, straight, occasionally curved, parallel</td><td rowspan="1" colspan="1">1200–1800 µm high, 150–300 µm diam., pale to brown, straight to curved, parallel</td></tr><tr><td rowspan="1" colspan="1">Conidiophores</td><td rowspan="1" colspan="1">20–30 µm, aggregated, aseptate, straight to curved</td><td rowspan="1" colspan="1">30–70 µm long, 4.5–6.5 µm wide, aggregated, septate, straight to curved</td><td rowspan="1" colspan="1">20–30 µm, aggregated, aseptate, straight to curved</td></tr><tr><td rowspan="1" colspan="1">Conidiogenous cells</td><td rowspan="1" colspan="1">Cylindrical, hyaline</td><td rowspan="1" colspan="1">Cylindrical, hyaline, enteroblastic, straight to curved</td><td rowspan="1" colspan="1">Cylindrical, hyaline</td></tr><tr><td rowspan="1" colspan="1">Conidia</td><td rowspan="1" colspan="1">8–10(–11) × 3–3.5 µm, oblong-cylindrical, aseptate</td><td rowspan="1" colspan="1">23–37 × 11–17 µm, cylindrical to oblong-cylindrical, 1–3 septate, slightly curved</td><td rowspan="1" colspan="1">6–8 × 2.5–4 µm, cylindrical to oblong-cylindrical, aseptate</td></tr><tr><td rowspan="1" colspan="1">Culture characters</td><td rowspan="1" colspan="1">Regular edge; texture initially uniform, producing concentric circle on the margin after 3 days</td><td rowspan="1" colspan="1">Irregular edge, circular, initially white, becoming sepia on the bottom after one week</td><td rowspan="1" colspan="1">Irregular edge; texture initially uniform, producing concentric circles after 3 weeks</td></tr></tbody></table></table-wrap></tp:treatment-sec><tp:treatment-sec><!--Section generated to contain objects referenced in tp:taxon-treatment.--><fig id="F3" position="float" orientation="portrait"><object-id xmlns:xlink="http://www.w3.org/1999/xlink" content-type="doi" xlink:type="simple">10.3897/mycokeys.106.123105.figure3</object-id><object-id xmlns:xlink="http://www.w3.org/1999/xlink" content-type="arpha" xlink:type="simple">B530329D-A0BE-5BB5-B6C3-8399E6DE420B</object-id><label>Figure 3.</label><caption><p>The phylogenetic tree from the best scoring of the RAxML analysis based on combined (<abbrev xmlns:xlink="http://www.w3.org/1999/xlink" xlink:title="internal transcribed spacers" id="ABBRID0EYCFK" xlink:type="simple">ITS</abbrev>, <abbrev xmlns:xlink="http://www.w3.org/1999/xlink" xlink:title="large subunit rDNA" id="ABBRID0E3CFK" xlink:type="simple">LSU</abbrev>, <italic>tef</italic>1-α and <italic>rpb</italic>2) is rooted to <italic><tp:taxon-name><tp:taxon-name-part taxon-name-part-type="genus" reg="Nakataea">Nakataea</tp:taxon-name-part><tp:taxon-name-part taxon-name-part-type="species" reg="oryzae">oryzae</tp:taxon-name-part></tp:taxon-name></italic> (CBS 243.76) and <italic><tp:taxon-name><tp:taxon-name-part taxon-name-part-type="genus" reg="Pyricularia">Pyricularia</tp:taxon-name-part><tp:taxon-name-part taxon-name-part-type="species" reg="grisea">grisea</tp:taxon-name-part></tp:taxon-name></italic> (Ina168). Bootstrap values for maximum likelihood (MLBP) and Bayesian posterior probabilities (BYPP) equal to or greater than 50% and 0.95, are given at the respective branches. Hyphen (-) means a value lower than 50% (BS) or 0.95 (<abbrev xmlns:xlink="http://www.w3.org/1999/xlink" xlink:title="posterior probabilities" id="ABBRID0E1DFK" xlink:type="simple">PP</abbrev>). The newly generated sequences are indicated in red bold. The ex-type strains are indicated with “T”.</p></caption><graphic xmlns:xlink="http://www.w3.org/1999/xlink" xlink:href="mycokeys-106-173-g003.jpg" position="float" orientation="portrait" xlink:type="simple" id="oo_1076514.jpg"><uri content-type="original_file" xlink:type="simple">https://binary.pensoft.net/fig/1076514</uri></graphic></fig></tp:treatment-sec><ref-list><ref id="B5"><mixed-citation xmlns:xlink="http://www.w3.org/1999/xlink" xlink:type="simple"><person-group><name name-style="western"><surname>Fan</surname><given-names>XL</given-names></name><name name-style="western"><surname>Bezerra</surname><given-names>JD</given-names></name><name name-style="western"><surname>Tian</surname><given-names>CM</given-names></name><name name-style="western"><surname>Crous</surname><given-names>PW</given-names></name></person-group> (<year>2018</year>) <article-title>Families and genera of diaporthalean fungi associated with canker and dieback of tree hosts.</article-title><source>Persoonia</source><volume>40</volume>(<issue>1</issue>): <fpage>119</fpage>–<lpage>134</lpage>. <ext-link xlink:href="10.3767/persoonia.2018.40.05" ext-link-type="doi" xlink:type="simple">https://doi.org/10.3767/persoonia.2018.40.05</ext-link></mixed-citation></ref></ref-list></tp:taxon-treatment>
